# Supplementary material for: Exploring disaster impacts on adaptation actions in 549 cities worldwide
Source: Nat Commun. 2022 Jun 10;13:3360. doi: 10.1038/s41467-022-31059-z (PMC9187717; doi:10.1038/s41467-022-31059-z)
Supplement: Supplementary file 3 — Source Data [file 41467_2022_31059_MOESM3_ESM.xlsx]

## Sheet: cities_disasters_actions_data
Source data for paper:
Nohrstedt, D., Hileman, J., Mazzoleni, M., Di Baldassarre, G. and Parker, C. F. (2022). Exploring disaster impacts on adaptation actions in 549 cities worldwide
Description: Data of cities (city), regions (region) and countries (country). Data include city-level adaptation actions, including the total number of actions (actions), type of action (specific, expansive, general, other) and disaster event frequency at the city-level (disasters), time lag (time.lag), and country-level disaster frequency (country.disasters) and mean damages (mean.dmg), affected…
country	region	city	actions	specific	expansive	general	other	disasters	time.lag	mean.dmg	mean.aff	mean.dth	country.disasters	city.pop	gdp.per.capita	qog.ffp_sl	vdem.v2stcritrecadm	vdem.v2dlconslt	vdem.v2xel_locelec	disasters.base.15	damages.base.15	affected.base.15	deaths.base.15
Albania	Tirana	Tirana	3	1	2	0	0	3	3	9838.58	8600.67	1.33333	6	780531	13037	4	-0.108	-0.669	0.965	1	1	0	1
Argentina	Buenos Aires	Buenos Aires	28	8	2	3	15	2	5	1.51213e+06	177602	27.5	17	3.02291e+06	23562.9	5	1.077	0.636	0.884	0	1	1	1
Argentina	Buenos Aires Province	Avellaneda	3	2	0	1	0	10	3.2	1.28731e+06	59264.6	12.8	17	30446	23562.9	5	1.077	0.636	0.884	1	1	1	1
Argentina	Buenos Aires Province	Carmen de Patagones	6	3	0	1	2	10	3.2	1.28731e+06	59264.6	12.8	17	31294	23562.9	5	1.077	0.636	0.884	1	1	1	1
Argentina	Buenos Aires Province	Caseros	4	3	0	0	1	10	3.2	1.28731e+06	59264.6	12.8	17	NA	23562.9	5	1.077	0.636	0.884	1	1	1	1
Argentina	Buenos Aires Province	Chacabuco	8	4	0	2	2	10	3.2	1.28731e+06	59264.6	12.8	17	50546	23562.9	5	1.077	0.636	0.884	1	1	1	1
Argentina	Buenos Aires Province	OlavarrÃ­a	6	3	0	3	0	10	3.2	1.28731e+06	59264.6	12.8	17	111708	23562.9	5	1.077	0.636	0.884	1	1	1	1
Argentina	Buenos Aires Province	Rauch	11	5	0	4	2	10	3.2	1.28731e+06	59264.6	12.8	17	15520	23562.9	5	1.077	0.636	0.884	1	1	1	1
Argentina	Buenos Aires Province	SalliquelÃ³	9	5	0	1	3	10	3.2	1.28731e+06	59264.6	12.8	17	8714	23562.9	5	1.077	0.636	0.884	1	1	1	1
Argentina	Buenos Aires Province	San Antonio de Areco	7	4	0	3	0	10	3.2	1.28731e+06	59264.6	12.8	17	24111	23562.9	5	1.077	0.636	0.884	1	1	1	1
Argentina	Buenos Aires Province	San Isidro	1	1	0	0	0	10	3.2	1.28731e+06	59264.6	12.8	17	NA	23562.9	5	1.077	0.636	0.884	1	1	1	1
Argentina	Buenos Aires Province	Vicente LÃ³pez	4	4	0	0	0	10	2.7	1.28731e+06	59264.6	12.8	17	270929	23562.9	5	1.077	0.636	0.884	1	1	1	1
Argentina	Chaco	Resistencia	11	6	3	2	0	5	2.8	599987	37279.8	2	17	299123	23562.9	5	1.077	0.636	0.884	1	1	1	0
Argentina	Cordoba	Arias	9	4	0	1	4	7	3.14286	1.23543e+06	24507.7	5	17	7249	23562.9	5	1.077	0.636	0.884	1	1	0	0
Argentina	Cordoba	Bell Ville	10	4	0	1	5	7	3.14286	1.23543e+06	24507.7	5	17	35281	23562.9	5	1.077	0.636	0.884	1	1	0	0
Argentina	Cordoba	CÃ³rdoba	9	1	1	5	2	7	2.5873	1.23543e+06	24507.7	5	17	1430000	23562.9	5	1.077	0.636	0.884	1	1	0	0
Argentina	Cordoba	Camilo Aldao	7	4	0	1	2	7	3.14286	1.23543e+06	24507.7	5	17	5209	23562.9	5	1.077	0.636	0.884	1	1	0	0
Argentina	Cordoba	Monte Buey	3	2	0	0	1	7	3.14286	1.23543e+06	24507.7	5	17	6285	23562.9	5	1.077	0.636	0.884	1	1	0	0
Argentina	Cordoba	Villa General Belgrano	5	4	0	1	0	7	3.14286	1.23543e+06	24507.7	5	17	8257	23562.9	5	1.077	0.636	0.884	1	1	0	0
Argentina	Corrientes	Corrientes	7	1	6	0	0	5	3.6	599987	41563	4	17	376528	23562.9	5	1.077	0.636	0.884	1	1	1	0
Argentina	Entre Rios	Oro Verde	8	1	2	2	3	5	3.4	565633	33380.4	6	17	6221	23562.9	5	1.077	0.636	0.884	1	1	0	0
Argentina	Entre Rios	ParanÃ¡	8	4	3	1	0	5	3.4	565633	33380.4	6	17	247863	23562.9	5	1.077	0.636	0.884	1	1	0	0
Argentina	Mendoza	General Alvear	41	10	10	14	7	1	1.68293	NA	39777	NA	17	46429	23562.9	5	1.077	0.636	0.884	0	0	1	0
Argentina	Mendoza	Godoy Cruz	13	5	4	1	3	1	2	NA	39777	NA	17	191903	23562.9	5	1.077	0.636	0.884	0	0	1	0
Argentina	Mendoza	Malargue	10	4	1	4	1	1	2	NA	39777	NA	17	27660	23562.9	5	1.077	0.636	0.884	0	0	1	0
Argentina	Mendoza	Mendoza	2	0	0	2	0	1	1.5	NA	39777	NA	17	115041	23562.9	5	1.077	0.636	0.884	0	0	1	0
Argentina	Neuquen	San MartÃ­n de los Andes	11	2	3	2	4	1	5	NA	2000	NA	17	29472	23562.9	5	1.077	0.636	0.884	0	0	0	0
Argentina	Santa Fe	Arteaga	5	2	0	1	2	7	3.14286	1.64069e+06	32091	2.5	17	3546	23562.9	5	1.077	0.636	0.884	1	1	0	0
Argentina	Santa Fe	ChaÃ±ar Ladeado	1	1	0	0	0	7	3.14286	1.64069e+06	32091	2.5	17	5415	23562.9	5	1.077	0.636	0.884	1	1	0	0
Argentina	Santa Fe	Correa	5	2	3	0	0	7	3.14286	1.64069e+06	32091	2.5	17	6121	23562.9	5	1.077	0.636	0.884	1	1	0	0
Argentina	Santa Fe	Malabrigo	7	4	3	0	0	7	3.14286	1.64069e+06	32091	2.5	17	7339	23562.9	5	1.077	0.636	0.884	1	1	0	0
Argentina	Santa Fe	PÃ©rez	7	3	2	0	2	7	3.14286	1.64069e+06	32091	2.5	17	29204	23562.9	5	1.077	0.636	0.884	1	1	0	0
Argentina	Santa Fe	Reconquista	9	4	1	1	3	7	3.14286	1.64069e+06	32091	2.5	17	78570	23562.9	5	1.077	0.636	0.884	1	1	0	0
Argentina	Santa Fe	Rosario	15	2	5	2	6	7	3.14286	1.64069e+06	32091	2.5	17	982137	23562.9	5	1.077	0.636	0.884	1	1	0	0
Argentina	Santa Fe	San Justo	9	5	2	1	1	7	3.14286	1.64069e+06	32091	2.5	17	23943	23562.9	5	1.077	0.636	0.884	1	1	0	0
Argentina	Santa Fe	Santa FÃ© Ciudad	15	4	1	2	8	7	3.14286	1.64069e+06	32091	2.5	17	398927	23562.9	5	1.077	0.636	0.884	1	1	0	0
Argentina	Santa Fe	Soldini	11	8	1	0	2	7	3.14286	1.64069e+06	32091	2.5	17	3212	23562.9	5	1.077	0.636	0.884	1	1	0	0
Argentina	Santa Fe	Totoras	9	3	5	1	0	7	3.14286	1.64069e+06	32091	2.5	17	10292	23562.9	5	1.077	0.636	0.884	1	1	0	0
Argentina	Santa Fe	Venado Tuerto	5	0	3	1	1	7	3.14286	1.64069e+06	32091	2.5	17	76432	23562.9	5	1.077	0.636	0.884	1	1	0	0
Australia	New South Wales	Byron Shire	2	1	0	1	0	10	3.8	1.02291e+06	8726.14	5	21	33571.3	48905.4	9	1.932	2.511	0.981	1	1	1	0
Australia	New South Wales	Sydney	10	4	2	2	2	10	3.3	1.02291e+06	8726.14	5	21	236724	48905.4	9	1.932	2.511	0.981	1	1	1	0
Australia	South Australia	Adelaide	13	4	6	3	0	3	3.20513	105060	183	1.5	21	25709.6	48905.4	9	1.932	2.511	0.981	0	0	0	0
Australia	Tasmania	Hobart	6	1	3	0	2	2	4	339248	450	3	21	52062	48905.4	9	1.932	2.511	0.981	0	0	0	0
Australia	Victoria	Melbourne	17	15	1	0	1	6	3.70588	341787	292	47	21	164436	48905.4	9	1.932	2.511	0.981	1	0	0	1
Australia	Victoria	Rosebud	1	1	0	0	0	6	4	341787	292	47	21	160862	48905.4	9	1.932	2.511	0.981	1	0	0	1
Bangladesh	Dhaka	Dhaka	5	4	1	0	0	12	3.15	210258	1.32122e+06	46.3	24	5100000	4161.09	2	0.868	0.072	0.843	1	0	0	0
Belgium	Brussels Capital	Brussels	5	5	0	0	0	3	4	NA	NA	205.5	6	179277	50725.2	9	1.547	2.708	0.973	1	0	0	1
Bolivia	Tarija	Tarija	4	1	2	1	0	4	4	228922	75399	35.75	13	254211	8423.7	3	0.132	0.705	0.958	1	1	0	1
Brazil	Acre	Cruzeiro do Sul	1	1	0	0	0	1	5	228922	67500	NA	20	80291	14519.9	4	0.384	1.408	0.989	0	0	0	0
Brazil	Acre	EpitaciolÃ¢ndia	1	0	1	0	0	1	5	228922	67500	NA	20	18411	14519.9	4	0.384	1.408	0.989	0	0	0	0
Brazil	Alagoas	MaceiÃ³	1	0	1	0	0	2	3.5	2.91679e+06	13552070	14	20	1021127	14519.9	4	0.384	1.408	0.989	0	1	1	0
Brazil	Amazonas	Itacoatiara	1	1	0	0	0	1	4	NA	1000	5	20	86839	14519.9	4	0.384	1.408	0.989	0	0	0	0
Brazil	Amazonas	Manaus	1	0	1	0	0	1	4	NA	1000	5	20	2057711	14519.9	4	0.384	1.408	0.989	0	0	0	0
Brazil	Bahia	Pau Brasil	1	1	0	0	0	2	4.5	5.72304e+06	27000000	15	20	10852	14519.9	4	0.384	1.408	0.989	0	1	1	0
Brazil	Bahia	Salvador	2	1	0	1	0	2	4.5	5.72304e+06	27000000	15	20	2857329	14519.9	4	0.384	1.408	0.989	0	1	1	0
Brazil	Ceara	Fortaleza	6	2	3	1	0	1	4.5	5.72304e+06	27000000	NA	20	2.63536e+06	14519.9	4	0.384	1.408	0.989	0	1	1	0
Brazil	Espirito Santo	VitÃ³ria	1	0	0	0	1	1	5	628115	43300	64	20	360216	14519.9	4	0.384	1.408	0.989	0	1	0	1
Brazil	Maranhao	Vila Nova dos MartÃ­rios	2	0	0	1	1	1	5	5.72304e+06	27000000	NA	20	11258	14519.9	4	0.384	1.408	0.989	0	1	1	0
Brazil	Mato Grosso do Sul	Bonito	1	1	0	0	0	1	2	112901	50500	3	20	21487	14519.9	4	0.384	1.408	0.989	0	0	0	0
Brazil	Mato Grosso do Sul	Campo Grande	6	2	0	0	4	1	3	112901	50500	3	20	786797	14519.9	4	0.384	1.408	0.989	0	0	0	0
Brazil	Minas Gerais	Betim	7	2	2	1	2	1	5	628115	43300	64	20	378089	14519.9	4	0.384	1.408	0.989	0	1	0	1
Brazil	Minas Gerais	Brumadinho	2	0	0	1	1	1	5	628115	43300	64	20	33973	14519.9	4	0.384	1.408	0.989	0	1	0	1
Brazil	Minas Gerais	Extrema	4	1	2	0	1	1	5	628115	43300	64	20	34909	14519.9	4	0.384	1.408	0.989	0	1	0	1
Brazil	Paraiba	Campina Grande	1	0	1	0	0	1	5	5.72304e+06	27000000	NA	20	410332	14519.9	4	0.384	1.408	0.989	0	1	1	0
Brazil	Parana	Boa Ventura	1	1	0	0	0	3	4	112901	277897	5.66667	20	5751	14519.9	4	0.384	1.408	0.989	0	0	1	0
Brazil	Parana	Curitiba	6	4	2	0	0	3	3.5	112901	277897	5.66667	20	1751907	14519.9	4	0.384	1.408	0.989	0	0	1	0
Brazil	Parana	Londrina	5	3	0	0	2	3	3.6	112901	277897	5.66667	20	506701	14519.9	4	0.384	1.408	0.989	0	0	1	0
Brazil	Parana	Palmas	1	0	1	0	0	3	4	112901	277897	5.66667	20	291855	14519.9	4	0.384	1.408	0.989	0	0	1	0
Brazil	Pernambuco	Igarassu	1	0	1	0	0	2	3.5	2.91679e+06	13552070	14	20	112463	14519.9	4	0.384	1.408	0.989	0	1	1	0
Brazil	Pernambuco	Recife	4	0	2	2	0	2	3	2.91679e+06	13552070	14	20	1.63577e+06	14519.9	4	0.384	1.408	0.989	0	1	1	0
Brazil	Piaui	Teresina	1	0	1	0	0	1	5	5.72304e+06	27000000	NA	20	797029	14519.9	4	0.384	1.408	0.989	0	1	1	0
Brazil	Rio de Janeiro	Angra dos Reis	6	3	1	2	0	6	3.33333	32030.4	40812	14.1667	20	169511	14519.9	4	0.384	1.408	0.989	1	0	0	0
Brazil	Rio de Janeiro	NiterÃ³i	24	9	5	6	4	6	3.20833	32030.4	40812	14.1667	20	503812	14519.9	4	0.384	1.408	0.989	1	0	0	0
Brazil	Rio de Janeiro	Nova Friburgo	1	1	0	0	0	6	3.83333	32030.4	40812	14.1667	20	182082	14519.9	4	0.384	1.408	0.989	1	0	0	0
Brazil	Rio de Janeiro	Rio de Janeiro	36	12	6	10	8	6	3.33333	32030.4	40812	14.1667	20	6520266	14519.9	4	0.384	1.408	0.989	1	0	0	0
Brazil	Rio Grande do Norte	CarnaÃºba dos Dantas	1	0	0	1	0	1	5	5.72304e+06	27000000	NA	20	7429	14519.9	4	0.384	1.408	0.989	0	1	1	0
Brazil	Rio Grande do Sul	Canoas	10	4	2	2	2	4	3.85	2286.5	86877.5	5.33333	20	341343	14519.9	4	0.384	1.408	0.989	0	0	0	0
Brazil	Rio Grande do Sul	Porto Alegre	2	2	0	0	0	4	3.75	2286.5	86877.5	5.33333	20	1444226	14519.9	4	0.384	1.408	0.989	0	0	0	0
Brazil	Rio Grande do Sul	SÃ£o Leopoldo	8	3	4	1	0	4	3.75	2286.5	86877.5	5.33333	20	230814	14519.9	4	0.384	1.408	0.989	0	0	0	0
Brazil	Rio Grande do Sul	VenÃ¢ncio Aires	1	1	0	0	0	4	4.25	2286.5	86877.5	5.33333	20	71554	14519.9	4	0.384	1.408	0.989	0	0	0	0
Brazil	Santa Catarina	Brusque	1	0	0	1	0	4	4.25	2286.5	199900	4.75	20	128818	14519.9	4	0.384	1.408	0.989	0	0	0	0
Brazil	Santa Catarina	FlorianÃ³polis	3	2	0	1	0	4	4.25	2286.5	199900	4.75	20	508750	14519.9	4	0.384	1.408	0.989	0	0	0	0
Brazil	Santa Catarina	Joinville	4	2	0	2	0	4	4.25	2286.5	199900	4.75	20	590466	14519.9	4	0.384	1.408	0.989	0	0	0	0
Brazil	Sao Paulo	Ãguas da Prata	8	1	2	3	2	5	3.6	94607.5	16491	11.6	20	8137	14519.9	4	0.384	1.408	0.989	0	0	0	0
Brazil	Sao Paulo	AraÃ§atuba	1	1	0	0	0	5	3.6	94607.5	16491	11.6	20	195374	14519.9	4	0.384	1.408	0.989	0	0	0	0
Brazil	Sao Paulo	Assis	1	1	0	0	0	5	3.6	94607.5	16491	11.6	20	103000	14519.9	4	0.384	1.408	0.989	0	0	0	0
Brazil	Sao Paulo	Bertioga	2	2	0	0	0	5	3.1	94607.5	16491	11.6	20	60516.5	14519.9	4	0.384	1.408	0.989	0	0	0	0
Brazil	Sao Paulo	Botucatu	1	0	0	1	0	5	3.6	94607.5	16491	11.6	20	144000	14519.9	4	0.384	1.408	0.989	0	0	0	0
Brazil	Sao Paulo	Campinas	12	3	2	2	5	5	3.18333	94607.5	16491	11.6	20	1.18923e+06	14519.9	4	0.384	1.408	0.989	0	0	0	0
Brazil	Sao Paulo	Capivari	4	1	2	1	0	5	3.6	94607.5	16491	11.6	20	48576	14519.9	4	0.384	1.408	0.989	0	0	0	0
Brazil	Sao Paulo	Cioeste	1	0	0	1	0	5	2.6	94607.5	16491	11.6	20	2500000	14519.9	4	0.384	1.408	0.989	0	0	0	0
Brazil	Sao Paulo	CordeirÃ³polis	1	0	1	0	0	5	3.6	94607.5	16491	11.6	20	25000	14519.9	4	0.384	1.408	0.989	0	0	0	0
Brazil	Sao Paulo	CubatÃ£o	3	1	2	0	0	5	3.6	94607.5	16491	11.6	20	118720	14519.9	4	0.384	1.408	0.989	0	0	0	0
Brazil	Sao Paulo	Franco da Rocha	6	2	2	0	2	5	3.1	94607.5	16491	11.6	20	131302	14519.9	4	0.384	1.408	0.989	0	0	0	0
Brazil	Sao Paulo	GuarujÃ¡	7	3	1	0	3	5	3.17143	94607.5	16491	11.6	20	290752	14519.9	4	0.384	1.408	0.989	0	0	0	0
Brazil	Sao Paulo	Itatiba	2	1	0	1	0	5	3.6	94607.5	16491	11.6	20	115051	14519.9	4	0.384	1.408	0.989	0	0	0	0
Brazil	Sao Paulo	Lorena	5	2	1	2	0	5	3	94607.5	16491	11.6	20	88098.4	14519.9	4	0.384	1.408	0.989	0	0	0	0
Brazil	Sao Paulo	MairiporÃ£	1	0	1	0	0	5	3.6	94607.5	16491	11.6	20	98374	14519.9	4	0.384	1.408	0.989	0	0	0	0
Brazil	Sao Paulo	Presidente Prudente	12	6	4	0	2	5	3.1	94607.5	16491	11.6	20	225636	14519.9	4	0.384	1.408	0.989	0	0	0	0
Brazil	Sao Paulo	SÃ£o Bento do SapucaÃ­	2	0	2	0	0	5	2.6	94607.5	16491	11.6	20	11000	14519.9	4	0.384	1.408	0.989	0	0	0	0
Brazil	Sao Paulo	SÃ£o JoÃ£o da Boa Vista	5	1	2	1	1	5	3.6	94607.5	16491	11.6	20	90089	14519.9	4	0.384	1.408	0.989	0	0	0	0
Brazil	Sao Paulo	SÃ£o JosÃ© dos Campos	1	0	0	0	1	5	3.6	94607.5	16491	11.6	20	708581	14519.9	4	0.384	1.408	0.989	0	0	0	0
Brazil	Sao Paulo	SÃ£o Paulo	7	2	0	3	2	5	3.17143	94607.5	16491	11.6	20	11253503	14519.9	4	0.384	1.408	0.989	0	0	0	0
Brazil	Sao Paulo	SÃ£o Vicente	2	2	0	0	0	5	2.6	94607.5	16491	11.6	20	333000	14519.9	4	0.384	1.408	0.989	0	0	0	0
Brazil	Sao Paulo	Santo AndrÃ©	1	0	0	1	0	5	3.6	94607.5	16491	11.6	20	676407	14519.9	4	0.384	1.408	0.989	0	0	0	0
Brazil	Sao Paulo	Santos	1	0	1	0	0	5	3.6	94607.5	16491	11.6	20	434742	14519.9	4	0.384	1.408	0.989	0	0	0	0
Brazil	Sao Paulo	Sorocaba	1	1	0	0	0	5	3.6	94607.5	16491	11.6	20	661834	14519.9	4	0.384	1.408	0.989	0	0	0	0
Brazil	Sao Paulo	SumarÃ©	3	0	2	1	0	5	3.6	94607.5	16491	11.6	20	237007	14519.9	4	0.384	1.408	0.989	0	0	0	0
Brazil	Sao Paulo	TatuÃ­	1	0	1	0	0	5	2.6	94607.5	16491	11.6	20	116296	14519.9	4	0.384	1.408	0.989	0	0	0	0
Brazil	Sao Paulo	TremembÃ©	5	1	2	0	2	5	3.6	94607.5	16491	11.6	20	40984	14519.9	4	0.384	1.408	0.989	0	0	0	0
Brazil	Sergipe	Aracaju	6	2	4	0	0	1	4.5	5.72304e+06	27000000	NA	20	641523	14519.9	4	0.384	1.408	0.989	0	1	1	0
Brazil	Sergipe	SÃ£o CristÃ³vÃ£o	1	0	1	0	0	1	5	5.72304e+06	27000000	NA	20	78864	14519.9	4	0.384	1.408	0.989	0	1	1	0
Bulgaria	Sofia Capital	Sofia	8	3	0	4	1	3	3.16667	623812	2629	1.5	6	1.40267e+06	21363	5	-0.633	2.005	0.957	1	1	1	0
Burkina Faso	Centre-Ouest	Bakata	1	0	0	0	1	1	3	NA	34893	15	5	39308	2053.5	3	0.976	1.692	0.653	1	0	0	1
Canada	Alberta	Calgary	29	4	6	13	6	3	3.85057	5.57307e+06	67012	4	11	1.25679e+06	48633.8	9	1.642	2.655	0.953	0	1	1	0
Canada	Alberta	Edmonton	17	4	6	3	4	3	4.33333	5.57307e+06	67012	4	11	978421	48633.8	9	1.642	2.655	0.953	0	1	1	0
Canada	British Columbia	North Vancouver	28	8	6	2	12	6	1.66667	221092	13315	2	11	52898	48633.8	9	1.642	2.655	0.953	1	0	1	0
Canada	British Columbia	Prince George	6	3	0	1	2	6	1.66667	221092	13315	2	11	74003	48633.8	9	1.642	2.655	0.953	1	0	1	0
Canada	British Columbia	Vancouver	21	10	6	0	5	6	1.64286	221092	13315	2	11	637329	48633.8	9	1.642	2.655	0.953	1	0	1	0
Canada	British Columbia	Victoria	4	2	0	1	1	6	2.16667	221092	13315	2	11	92000	48633.8	9	1.642	2.655	0.953	1	0	1	0
Canada	Manitoba	Winnipeg	8	2	4	1	1	1	4.625	NA	NA	NA	11	718027	48633.8	9	1.642	2.655	0.953	0	0	0	0
Canada	Nova Scotia	Bridgewater	4	4	0	0	0	1	1.5	221092	16113	2	11	8532	48633.8	9	1.642	2.655	0.953	0	0	1	0
Canada	Nova Scotia	Halifax	2	2	0	0	0	1	2	221092	16113	2	11	441400	48633.8	9	1.642	2.655	0.953	0	0	1	0
Canada	Ontario	Ajax	3	3	0	0	0	7	2.85714	520763	6736.75	6	11	119677	48633.8	9	1.642	2.655	0.953	1	0	1	1
Canada	Ontario	Durham	3	3	0	0	0	7	2.85714	520763	6736.75	6	11	673070	48633.8	9	1.642	2.655	0.953	1	0	1	1
Canada	Ontario	Guelph	12	0	10	1	1	7	3.85714	520763	6736.75	6	11	131794	48633.8	9	1.642	2.655	0.953	1	0	1	1
Canada	Ontario	Hamilton	17	7	1	4	5	7	3.7395	520763	6736.75	6	11	557542	48633.8	9	1.642	2.655	0.953	1	0	1	1
Canada	Ontario	Kingston	1	1	0	0	0	7	3.85714	520763	6736.75	6	11	124000	48633.8	9	1.642	2.655	0.953	1	0	1	1
Canada	Ontario	Kitchener	4	3	0	1	0	7	3.85714	520763	6736.75	6	11	242368	48633.8	9	1.642	2.655	0.953	1	0	1	1
Canada	Ontario	London, ON	13	4	2	5	2	7	3.31868	520763	6736.75	6	11	385289	48633.8	9	1.642	2.655	0.953	1	0	1	1
Canada	Ontario	Mississauga	2	2	0	0	0	7	3.85714	520763	6736.75	6	11	721599	48633.8	9	1.642	2.655	0.953	1	0	1	1
Canada	Ontario	Peterborough	4	2	0	0	2	7	3.85714	520763	6736.75	6	11	82094	48633.8	9	1.642	2.655	0.953	1	0	1	1
Canada	Ontario	St Catharines	1	1	0	0	0	7	3.85714	520763	6736.75	6	11	131400	48633.8	9	1.642	2.655	0.953	1	0	1	1
Canada	Ontario	Sudbury	16	6	4	4	2	7	3.35714	520763	6736.75	6	11	160766	48633.8	9	1.642	2.655	0.953	1	0	1	1
Canada	Ontario	Thunder Bay	2	2	0	0	0	7	3.85714	520763	6736.75	6	11	107909	48633.8	9	1.642	2.655	0.953	1	0	1	1
Canada	Ontario	Toronto	13	9	0	1	3	7	3.85714	520763	6736.75	6	11	2.91572e+06	48633.8	9	1.642	2.655	0.953	1	0	1	1
Canada	Ontario	Whitby	3	3	0	0	0	7	3.85714	520763	6736.75	6	11	136235	48633.8	9	1.642	2.655	0.953	1	0	1	1
Canada	Ontario	Windsor	34	23	0	0	11	7	3.53361	520763	6736.75	6	11	228400	48633.8	9	1.642	2.655	0.953	1	0	1	1
Canada	Quebec	Laval	6	2	0	4	0	3	2.5	226863	16113	27.3333	11	437413	48633.8	9	1.642	2.655	0.953	0	0	1	1
Canada	Quebec	MontrÃ©al	12	6	2	2	2	3	2.5	226863	16113	27.3333	11	1942044	48633.8	9	1.642	2.655	0.953	0	0	1	1
Canada	Saskatchewan	Saskatoon	3	1	1	0	1	2	4.5	NA	13036	NA	11	270475	48633.8	9	1.642	2.655	0.953	0	0	1	0
Chile	Biobio	ConcepciÃ³n	2	0	0	0	2	4	3.25	761302	176175	11.3333	17	223574	23663.9	7	1.331	2.162	0.945	1	0	1	0
Chile	Los Rios	Valdivia	1	0	1	0	0	4	3.75	NA	4823.75	4	17	166080	23663.9	7	1.331	2.162	0.945	1	0	0	0
Chile	Maule	Talca	1	1	0	0	0	4	3.25	761302	176175	11.3333	17	220357	23663.9	7	1.331	2.162	0.945	1	0	1	0
Chile	Santiago Metropolitan	Cerro Navia	3	0	1	0	2	7	3.42857	560178	117667	9.8	17	132622	23663.9	7	1.331	2.162	0.945	1	0	1	0
Chile	Santiago Metropolitan	PeÃ±alolÃ©n	16	3	5	3	5	7	3.42857	560178	117667	9.8	17	241599	23663.9	7	1.331	2.162	0.945	1	0	1	0
Chile	Santiago Metropolitan	Providencia	21	8	6	3	4	7	3.42857	560178	117667	9.8	17	141370	23663.9	7	1.331	2.162	0.945	1	0	1	0
Chile	Santiago Metropolitan	Santiago	6	3	1	0	2	7	2.92857	560178	117667	9.8	17	3.50874e+06	23663.9	7	1.331	2.162	0.945	1	0	1	0
Chile	Santiago Metropolitan	Vitacura	5	2	1	1	1	7	3.42857	560178	117667	9.8	17	85000	23663.9	7	1.331	2.162	0.945	1	0	1	0
China	Jiangsu	Nanjing	4	2	0	2	0	24	1.83333	1.88938e+06	2.78949e+06	49.9167	183	8335000	14344.4	1	0.169	0.789	0.112	0	0	0	0
China	Jiangsu	Zhenjiang	1	0	1	0	0	24	2.83333	1.88938e+06	2.78949e+06	49.9167	183	3186300	14344.4	1	0.169	0.789	0.112	0	0	0	0
Colombia	Amazonas CO	Leticia	6	2	2	0	2	1	3.5	NA	348	93	21	42280	14316.5	4	1.055	1.886	0.993	0	0	0	1
Colombia	Antioquia	MedellÃ­n	12	8	4	0	0	5	2.5	2268.63	14282.2	25.4	21	2514161	14316.5	4	1.055	1.886	0.993	1	0	0	0
Colombia	Antioquia	Rionegro	6	4	1	1	0	5	2.83333	2268.63	14282.2	25.4	21	136398	14316.5	4	1.055	1.886	0.993	1	0	0	0
Colombia	Antioquia	San Pedro de UrabÃ¡	1	0	0	0	1	5	3	2268.63	14282.2	25.4	21	37255	14316.5	4	1.055	1.886	0.993	1	0	0	0
Colombia	Bolivar	Cartagena	1	1	0	0	0	2	4	2326.35	51781	7	21	971592	14316.5	4	1.055	1.886	0.993	0	0	0	0
Colombia	Boyaca	TÃ³paga	1	1	0	0	0	2	2.5	NA	NA	14	21	3694	14316.5	4	1.055	1.886	0.993	0	0	0	0
Colombia	Caldas	Manizales	11	4	0	0	7	5	2.8	2210.92	26165.8	19.25	21	400136	14316.5	4	1.055	1.886	0.993	1	0	0	0
Colombia	Casanare	Yopal	1	1	0	0	0	1	4	NA	NA	NA	21	152655	14316.5	4	1.055	1.886	0.993	0	0	0	0
Colombia	Cundinamarca	Madrid (Colombia)	2	1	0	0	1	4	2.25	2210.92	15412	9	21	82118	14316.5	4	1.055	1.886	0.993	0	0	0	0
Colombia	Cundinamarca	SopÃ³	2	0	0	0	2	4	2.25	2210.92	15412	9	21	27932	14316.5	4	1.055	1.886	0.993	0	0	0	0
Colombia	Quindio	Armenia	4	0	0	4	0	1	4	NA	NA	NA	21	301226	14316.5	4	1.055	1.886	0.993	0	0	0	0
Colombia	Risaralda	Pereira	5	3	1	0	1	2	3	2210.92	3000	12	21	472000	14316.5	4	1.055	1.886	0.993	0	0	0	0
Colombia	Santander	Barrancabermeja	1	0	1	0	0	3	2.33333	2210.92	22118	12	21	191704	14316.5	4	1.055	1.886	0.993	0	0	0	0
Colombia	Tolima	IbaguÃ©	6	1	0	2	3	2	2	NA	NA	14	21	564077	14316.5	4	1.055	1.886	0.993	0	0	0	0
Colombia	Valle del Cauca	Cartago	1	1	0	0	0	7	2.71429	3063.32	21220.8	9.75	21	133652	14316.5	4	1.055	1.886	0.993	1	0	0	0
Colombia	Valle del Cauca	Palmira	12	6	4	0	2	7	3.21429	3063.32	21220.8	9.75	21	308671	14316.5	4	1.055	1.886	0.993	1	0	0	0
Colombia	Valle del Cauca	Santiago de Cali	1	1	0	0	0	7	3.71429	3063.32	21220.8	9.75	21	2369829	14316.5	4	1.055	1.886	0.993	1	0	0	0
Colombia	Valle del Cauca	Tulua	2	0	0	0	2	7	2.71429	3063.32	21220.8	9.75	21	209086	14316.5	4	1.055	1.886	0.993	1	0	0	0
Comoros	Grande Comore	Moroni	5	1	0	2	2	1	5	NA	9511	NA	2	52959.2	3032.25	3	-0.197	1.574	0.961	1	0	0	0
Congo (the Democratic Republic of the)	Katanga	Lubumbashi	1	0	1	0	0	1	4	NA	57003	3	11	5652000	1059.81	0	-1.867	0.177	0.234	0	0	1	0
Congo (the Democratic Republic of the)	Kinshasa	Ville de Kinshasa	12	4	2	2	4	2	2	NA	13160	41	11	17071000	1059.81	0	-1.867	0.177	0.234	0	0	1	1
Costa Rica	Cartago	La UniÃ³n	3	1	0	0	2	4	3.75	204510	13205.3	13	5	108990	19112.4	8	1.163	2.073	0.967	1	1	0	1
Costa Rica	San Jose	San Jose, CR	2	0	2	0	0	3	2.16667	204510	11500	13	5	342188	19112.4	8	1.163	2.073	0.967	1	1	0	1
Denmark	Capital Region DK	Copenhagen	4	0	4	0	0	2	5	NA	NA	1	2	602481	55064.9	9	2.987	3.085	0.982	1	0	0	1
Denmark	Capital Region DK	Egedal	2	0	1	0	1	2	5	NA	NA	1	2	42531.5	55064.9	9	2.987	3.085	0.982	1	0	0	1
Denmark	Capital Region DK	Gladsaxe	21	13	4	0	4	2	5	NA	NA	1	2	68920	55064.9	9	2.987	3.085	0.982	1	0	0	1
Denmark	Capital Region DK	HÃ¸rsholm	5	2	3	0	0	2	5	NA	NA	1	2	24856	55064.9	9	2.987	3.085	0.982	1	0	0	1
Denmark	Capital Region DK	HillerÃ¸d	1	0	1	0	0	2	5	NA	NA	1	2	50104	55064.9	9	2.987	3.085	0.982	1	0	0	1
Denmark	Capital Region DK	Hvidovre	7	3	2	1	1	2	5	NA	NA	1	2	52672	55064.9	9	2.987	3.085	0.982	1	0	0	1
Denmark	Zealand	Roskilde	3	1	1	1	0	2	5	NA	NA	1	2	87276.5	55064.9	9	2.987	3.085	0.982	1	0	0	1
Ecuador	Azuay	Cuenca	2	0	1	0	1	1	5	NA	NA	10	12	505585	11617.9	3	0.452	2.205	0.986	0	0	0	0
Ecuador	Guayas	Santiago de Guayaquil	2	2	0	0	0	3	3.5	1.13465e+06	141644	340.5	12	2440553	11617.9	3	0.452	2.205	0.986	1	1	1	1
Ecuador	Pichincha	Quito	10	2	2	4	2	4	4.25	NA	206692	7.5	12	2239191	11617.9	3	0.452	2.205	0.986	1	0	1	0
France	Ile-de-France	Paris	23	10	4	3	6	4	1.77174	1.11579e+06	934.667	1095.33	17	2.25727e+06	44826.5	9	2.064	1.951	0.979	0	0	0	1
France	Normandy	Le Havre	3	1	0	2	0	3	2.66667	1.4663e+06	27	1095.33	17	172769	44826.5	9	2.064	1.951	0.979	0	0	0	1
France	Provence-Alpes-Cote dAzur	Nice	1	0	0	0	1	7	3.28571	504575	4005.75	661.2	17	550000	44826.5	9	2.064	1.951	0.979	1	0	0	1
Georgia	Tbilisi	Tbilisi	1	0	1	0	0	1	4	26294.8	10320	40	5	1164850	13589.7	2	-0.444	1.132	0.604	1	0	0	1
Germany	Mecklenburg-Vorpommern	Greifswald	1	1	0	0	0	1	1	656116	12	5	10	58043	53011.8	9	1.818	3.17	0.961	0	0	0	0
Germany	North Rhine-Westphalia	Cologne	1	0	0	0	1	3	3.66667	556980	6.5	4.33333	10	1069192	53011.8	9	1.818	3.17	0.961	0	0	0	0
Ghana	Greater Accra	Accra	4	2	0	0	2	3	2.5	13719	502500	17.5	5	2230894	4996.64	6	-0.222	2.057	0.299	1	1	1	1
Greece	Attica	Athens	18	4	11	1	2	3	2.16667	NA	5371	61.5	10	664046	29089	3	-0.782	1.761	0.795	1	0	1	1
Guatemala	Alta Verapaz	San Pedro CarchÃ¡	1	1	0	0	0	6	3.5	NA	28174.6	6.5	18	272300	8317.36	3	-0.432	0.786	0.883	1	0	0	0
Guatemala	Escuintla	Escuintla	3	1	1	1	0	4	3.25	114461	1004858	231	18	170543	8317.36	3	-0.432	0.786	0.883	1	0	1	1
Guatemala	Escuintla	Guanagazapa	1	1	0	0	0	4	3.25	114461	1004858	231	18	20083	8317.36	3	-0.432	0.786	0.883	1	0	1	1
Guatemala	Escuintla	Iztapa	1	1	0	0	0	4	3.25	114461	1004858	231	18	11917	8317.36	3	-0.432	0.786	0.883	1	0	1	1
Guatemala	Escuintla	San Jose	2	0	0	0	2	4	3.25	114461	1004858	231	18	56907	8317.36	3	-0.432	0.786	0.883	1	0	1	1
Guatemala	Guatemala	Guatemala City	4	3	0	0	1	6	3.16667	27759.8	317229	120.667	18	992541	8317.36	3	-0.432	0.786	0.883	1	0	1	1
Guatemala	Guatemala	Santa Catarina Pinula	1	1	0	0	0	6	3.16667	27759.8	317229	120.667	18	97000	8317.36	3	-0.432	0.786	0.883	1	0	1	1
Guatemala	Guatemala	Villanueva	1	1	0	0	0	6	3.16667	27759.8	317229	120.667	18	1200000	8317.36	3	-0.432	0.786	0.883	1	0	1	1
Guatemala	Izabal	Puerto Barrios	1	1	0	0	0	3	3	NA	4173	6	18	116000	8317.36	3	-0.432	0.786	0.883	0	0	0	0
Honduras	Francisco Morazan	Tegucigalpa	1	1	0	0	0	7	2.14286	1602.45	153279	4.8	10	1225043	5562	3	-0.96	0.965	0.886	1	0	1	0
India	Assam	Guwahati	1	1	0	0	0	19	3.21053	916906	2.33105e+07	79.1765	84	1498970	6185.99	5	1.541	0.354	0.785	1	0	1	0
India	Gujarat	Rajkot	9	4	1	3	1	7	2.85714	667558	3.56047e+06	115	84	1286995	6185.99	5	1.541	0.354	0.785	0	0	0	0
India	Kerala	Kochi	6	3	1	1	1	3	1.33333	3.18035e+06	11640000	476.667	84	633553	6185.99	5	1.541	0.354	0.785	0	1	1	0
India	Madhya Pradesh	Indore	2	2	0	0	0	5	3.6	1.54873e+06	1.14603e+08	149.25	84	2197447	6185.99	5	1.541	0.354	0.785	0	1	1	0
India	Maharashtra	Nagpur	4	3	0	0	1	12	2.66667	1.64908e+06	5.16332e+07	120.1	84	2405665	6185.99	5	1.541	0.354	0.785	0	1	1	0
India	Odisha	Jaipur	2	2	0	0	0	15	2.96667	1.90469e+06	3.50532e+07	286.286	84	3046163	6185.99	5	1.541	0.354	0.785	0	1	1	0
India	Sikkim	Gangtok	3	0	2	0	1	1	4	NA	560	78	84	100286	6185.99	5	1.541	0.354	0.785	0	0	0	0
India	Tamil Nadu	Chennai	5	3	0	2	0	9	2.06667	1.9845e+06	55394200	203	84	7720000	6185.99	5	1.541	0.354	0.785	0	1	1	0
India	West Bengal	Kolkata	16	4	8	2	2	16	2.625	967862	4920644	505	84	14961394	6185.99	5	1.541	0.354	0.785	1	0	0	0
Indonesia	Aceh	Banda Aceh	3	1	1	1	0	5	3.4	57579.4	42900.2	30.5	65	259913	10935.8	5	1.767	1.906	0.933	0	0	0	0
Indonesia	Banten	Tangerang City	5	3	0	0	2	6	2.66667	213639	42320	86	65	2139891	10935.8	5	1.767	1.906	0.933	0	0	0	0
Indonesia	Central Java	Semarang	1	0	0	1	0	15	3.2	89798.8	56473.9	20.4286	65	1729428	10935.8	5	1.767	1.906	0.933	1	0	0	0
Indonesia	Daerah Istimewa Yogyakarta	Yogyakarta	1	0	1	0	0	2	3	NA	8895	8.5	65	422732	10935.8	5	1.767	1.906	0.933	0	0	0	0
Indonesia	East Java	Blitar	3	1	1	0	1	12	3.58333	101719	57242.6	11.6	65	140971	10935.8	5	1.767	1.906	0.933	0	0	0	0
Indonesia	East Java	Malang	1	1	0	0	0	12	3.58333	101719	57242.6	11.6	65	861414	10935.8	5	1.767	1.906	0.933	0	0	0	0
Indonesia	East Java	Probolinggo	1	1	0	0	0	12	3.58333	101719	57242.6	11.6	65	233123	10935.8	5	1.767	1.906	0.933	0	0	0	0
Indonesia	East Kalimantan	Balikpapan	1	0	1	0	0	3	2.33333	572731	148892	9.66667	65	636012	10935.8	5	1.767	1.906	0.933	0	1	1	0
Indonesia	East Kalimantan	Bontang	5	3	2	0	0	3	2.33333	572731	148892	9.66667	65	170611	10935.8	5	1.767	1.906	0.933	0	1	1	0
Indonesia	Jakarta Raya	Jakarta	2	2	0	0	0	8	2.875	907273	49366.9	11.25	65	10075310	10935.8	5	1.767	1.906	0.933	0	1	0	0
Indonesia	Jambi	Jambi	9	4	2	1	2	5	3.6	577271	113517	9	65	591134	10935.8	5	1.767	1.906	0.933	0	1	1	0
Indonesia	North Kalimantan	Tarakan	1	0	1	0	0	1	2	2210.92	25011	7	65	253026	10935.8	5	1.767	1.906	0.933	0	0	0	0
Indonesia	North Sumatra	Medan	1	1	0	0	0	7	2.71429	48606.7	18572.3	14.5714	65	2247425	10935.8	5	1.767	1.906	0.933	0	0	0	0
Indonesia	West Java	Bekasi	1	1	0	0	0	18	2.77778	116585	33579.2	12	65	2873484	10935.8	5	1.767	1.906	0.933	1	0	0	0
Indonesia	West Java	Bogor	9	0	2	2	5	18	2.77778	116585	33579.2	12	65	1081009	10935.8	5	1.767	1.906	0.933	1	0	0	0
Israel	Tel Aviv	Tel Aviv-Yafo	16	4	4	6	2	2	4.5	NA	1001600	4	3	441375	38966.7	NA	1.192	1.222	0.96	1	0	1	1
Italy	Abruzzo	L'Aquila	7	5	0	2	0	4	2.57143	935572	30.5	12	20	69439	41784.6	6	1.574	2.319	0.973	1	0	0	0
Italy	Abruzzo	Pescara	3	1	1	1	0	4	3	935572	30.5	12	20	119252	41784.6	6	1.574	2.319	0.973	1	0	0	0
Italy	Abruzzo	Teramo	3	1	0	0	2	4	3	935572	30.5	12	20	54586	41784.6	6	1.574	2.319	0.973	1	0	0	0
Italy	Campania	Napoli	2	1	1	0	0	5	2.6	1.23721e+06	1630.67	5.25	20	983755	41784.6	6	1.574	2.319	0.973	1	0	0	0
Italy	Emilia-Romagna	Bologna	18	15	1	2	0	6	2.72222	897472	1600.33	4.5	20	389985	41784.6	6	1.574	2.319	0.973	1	0	0	0
Italy	Emilia-Romagna	Ferrara	25	14	0	2	9	6	3.16667	897472	1600.33	4.5	20	132053	41784.6	6	1.574	2.319	0.973	1	0	0	0
Italy	Emilia-Romagna	Parma	1	0	0	1	0	6	3.16667	897472	1600.33	4.5	20	196000	41784.6	6	1.574	2.319	0.973	1	0	0	0
Italy	Emilia-Romagna	Ravenna	1	1	0	0	0	6	3.16667	897472	1600.33	4.5	20	157663	41784.6	6	1.574	2.319	0.973	1	0	0	0
Italy	Emilia-Romagna	Rimini	7	7	0	0	0	6	3.02381	897472	1600.33	4.5	20	150382	41784.6	6	1.574	2.319	0.973	1	0	0	0
Italy	Latium	Roma	14	8	2	0	4	4	2.25	2.09846e+06	1638.33	109.667	20	2876614	41784.6	6	1.574	2.319	0.973	1	1	0	0
Italy	Liguria	Genova	3	0	0	3	0	5	3.6	563399	1400.33	4	20	580210	41784.6	6	1.574	2.319	0.973	1	0	0	0
Italy	Liguria	La Spezia	1	0	0	1	0	5	3.6	563399	1400.33	4	20	93787	41784.6	6	1.574	2.319	0.973	1	0	0	0
Italy	Lombardy	Milano	6	4	1	0	1	4	4	1.04225e+06	NA	3	20	1395274	41784.6	6	1.574	2.319	0.973	1	0	0	0
Italy	Piedmont	Torino	33	12	2	10	9	5	2.74545	902972	1300	5	20	881608	41784.6	6	1.574	2.319	0.973	1	0	0	0
Italy	Trentino-Alto Adige	Bolzano	6	3	2	0	1	3	1.66667	1.25762e+06	2200	8	20	107669	41784.6	6	1.574	2.319	0.973	0	0	0	0
Italy	Tuscany	Massa Marittima	1	0	0	1	0	7	3	801901	1450.25	6	20	8303	41784.6	6	1.574	2.319	0.973	1	0	0	0
Italy	Veneto	Padova	4	2	2	0	0	3	2.16667	525708	2200	5.66667	20	211210	41784.6	6	1.574	2.319	0.973	0	0	0	0
Italy	Veneto	Venezia	14	6	4	2	2	3	2.09524	525708	2200	5.66667	20	261245	41784.6	6	1.574	2.319	0.973	0	0	0	0
Ivory Coast	Lagunes	Cocody	4	1	1	0	2	1	1	NA	25000	20	5	800000	4830.75	2	0.757	1.86	0.93	1	0	1	1
Japan	Aichi	Nagoya	1	1	0	0	0	7	3.85714	1.77666e+06	10029.8	13.1429	47	2303070	40858.9	9	1.728	2.029	0.985	1	0	0	0
Japan	Kanagawa	Yokohama	30	12	6	6	6	6	4.16667	1.82901e+06	5248.5	16.5	47	2.05362e+07	40858.9	9	1.728	2.029	0.985	0	0	0	0
Japan	Tokyo	Tokyo	20	11	4	2	3	12	3.66667	2.09406e+06	6706.92	15.3333	47	1.38576e+07	40858.9	9	1.728	2.029	0.985	1	0	0	0
Jordan	Amman	Amman	3	2	0	0	1	1	1	NA	29	13	NA	3920000	9841.17	4	-0.195	0.513	0.238	1	0	0	1
Kenya	Kisumu	Kisumu	7	4	1	0	2	5	3.91429	216052	113157	62.2	12	968909	4046.21	2	0.7	0.931	0.75	1	1	0	1
Kenya	Nairobi	Nairobi	4	2	0	0	2	4	3	NA	7926.67	21.25	12	4500000	4046.21	2	0.7	0.931	0.75	1	0	0	0
Kenya	Nakuru	Nakuru	2	1	0	0	1	1	1	NA	NA	47	12	2038945	4046.21	2	0.7	0.931	0.75	0	0	0	1
Korea (the Republic of)	Gyeonggi-do	Suwon	2	0	0	0	2	1	2.5	143384	NA	6	7	1.24163e+06	41001.1	6	2.567	1.941	0.956	0	0	0	0
Korea (the Republic of)	Gyeongsangnam-do	Changwon	4	0	1	3	0	3	2.66667	95976.1	1500	10.6667	7	1072657	41001.1	6	2.567	1.941	0.956	1	0	0	0
Korea (the Republic of)	Seoul	Seoul	3	0	0	0	3	1	2.33333	143384	NA	6	7	1.01046e+07	41001.1	6	2.567	1.941	0.956	0	0	0	0
Madagascar	Analamanga	Antananarivo	4	3	0	1	0	4	2.75	31633.1	198394	67.25	10	1370326	1584.42	3	-0.294	-0.023	0.335	1	0	1	1
Malawi	Southern Region	Blantyre	2	1	0	1	0	6	2.83333	445868	1.22875e+06	71.75	6	997258	1037.55	4	0.328	1.009	0.943	1	1	1	1
Malaysia	Johor	Iskandar	10	3	2	0	5	6	2.73333	158808	58913.5	7.66667	13	1976000	26648.3	2	0.647	0.942	NA	1	0	1	0
Malaysia	Melaka	Jasin	3	3	0	0	0	2	2.5	NA	5740.5	NA	13	141000	26648.3	2	0.647	0.942	NA	0	0	0	0
Malaysia	Melaka	Melaka	1	0	0	1	0	2	2.5	NA	5740.5	NA	13	524353	26648.3	2	0.647	0.942	NA	0	0	0	0
Malaysia	Penang	Seberang Perai	5	2	1	1	1	4	2.75	NA	553985	4.5	13	1085000	26648.3	2	0.647	0.942	NA	1	0	1	0
Malaysia	Selangor	Petaling Jaya	5	2	3	0	0	4	3.75	237049	615120	17	13	658611	26648.3	2	0.647	0.942	NA	1	0	1	1
Malaysia	Selangor	Sepang	3	1	1	0	1	4	3.75	237049	615120	17	13	207354	26648.3	2	0.647	0.942	NA	1	0	1	1
Malaysia	Selangor	Shah Alam	8	2	2	1	3	4	3.75	237049	615120	17	13	669894	26648.3	2	0.647	0.942	NA	1	0	1	1
Mexico	Baja California Sur	La Paz	1	0	1	0	0	4	3.75	982195	23533.8	10	31	215178	19795.9	3	-0.381	1.131	0.978	0	1	0	0
Mexico	Chihuahua	Chihuahua	2	1	1	0	0	4	2.5	28615.2	11405	6.75	31	858556	19795.9	3	-0.381	1.131	0.978	0	0	0	0
Mexico	Chihuahua	JuÃ¡rez	2	2	0	0	0	4	2.5	28615.2	11405	6.75	31	1391180	19795.9	3	-0.381	1.131	0.978	0	0	0	0
Mexico	Coahuila	TorreÃ³n	17	7	4	2	4	3	3.47059	471591	6263.67	14	31	658415	19795.9	3	-0.381	1.131	0.978	0	0	0	0
Mexico	Jalisco	Chapala	7	2	2	2	1	5	3.08571	1.39223e+06	27200	47.25	31	601263	19795.9	3	-0.381	1.131	0.978	0	1	0	1
Mexico	Jalisco	Degollado	3	1	0	2	0	5	2.8	1.39223e+06	27200	47.25	31	NA	19795.9	3	-0.381	1.131	0.978	0	1	0	1
Mexico	Jalisco	Guadalajara	5	4	1	0	0	5	3.4	1.39223e+06	27200	47.25	31	3.73013e+06	19795.9	3	-0.381	1.131	0.978	0	1	0	1
Mexico	Jalisco	JICOSUR	6	2	2	2	0	5	3.3	1.39223e+06	27200	47.25	31	147918	19795.9	3	-0.381	1.131	0.978	0	1	0	1
Mexico	Jalisco	JIMAV	6	2	3	0	1	5	3.46667	1.39223e+06	27200	47.25	31	371457	19795.9	3	-0.381	1.131	0.978	0	1	0	1
Mexico	Jalisco	La Barca	1	1	0	0	0	5	2.8	1.39223e+06	27200	47.25	31	85000	19795.9	3	-0.381	1.131	0.978	0	1	0	1
Mexico	Jalisco	na	2	2	0	0	0	5	3.8	1.39223e+06	27200	47.25	31	NA	19795.9	3	-0.381	1.131	0.978	0	1	0	1
Mexico	Jalisco	San Pedro Tlaquepaque	1	1	0	0	0	5	3.8	1.39223e+06	27200	47.25	31	664193	19795.9	3	-0.381	1.131	0.978	0	1	0	1
Mexico	Jalisco	TonalÃ¡	2	1	1	0	0	5	3.8	1.39223e+06	27200	47.25	31	477117	19795.9	3	-0.381	1.131	0.978	0	1	0	1
Mexico	Mexico	Naucalpan de JuÃ¡rez	3	0	3	0	0	1	1.66667	6.63275e+06	256000	369	31	916796	19795.9	3	-0.381	1.131	0.978	0	1	1	1
Mexico	Mexico City	Mexico City	6	1	2	1	2	2	3.16667	6.63275e+06	128190	369	31	8833416	19795.9	3	-0.381	1.131	0.978	0	1	0	1
Mexico	Michoacan	Morelia	5	2	1	0	2	4	2.75	7810.18	1167	17	31	784776	19795.9	3	-0.381	1.131	0.978	0	0	0	0
Mexico	Sonora	Hermosillo	18	3	11	1	3	1	1	NA	120	20	31	727267	19795.9	3	-0.381	1.131	0.978	0	0	0	1
Mexico	Tamaulipas	Tampico	5	0	0	3	2	5	3.4	470734	11060	4.2	31	314418	19795.9	3	-0.381	1.131	0.978	0	0	0	0
Mexico	Tamaulipas	Victoria, MX	1	1	0	0	0	5	3.4	470734	11060	4.2	31	346029	19795.9	3	-0.381	1.131	0.978	0	0	0	0
Morocco	Grand Casablanca	Casablanca	1	0	1	0	0	1	5	NA	NA	NA	6	3360000	7314.15	3	0.871	0.79	0.619	0	0	0	0
Mozambique	Cabo Delgado	Pemba	3	1	1	1	0	4	2.58333	5686.21	84345.2	51	9	211581	1283.66	3	-0.379	0.827	0.907	1	0	0	1
Mozambique	Nampula	Nacala	41	15	6	4	16	4	3.25	5686.21	123945	58.75	9	225182	1283.66	3	-0.379	0.827	0.907	1	0	0	1
Netherlands	Gelderland	Nijmegen	8	0	6	0	2	2	3	122656	NA	2.5	4	175000	55347.9	9	2.158	3.104	0.882	1	0	0	0
Netherlands	South Holland	Rotterdam	17	8	6	0	3	4	4.66176	482258	NA	2	4	650738	55347.9	9	2.158	3.104	0.882	1	1	0	0
Netherlands	South Holland	The Hague	14	10	2	0	2	4	4.75	482258	NA	2	4	532392	55347.9	9	2.158	3.104	0.882	1	1	0	0
New Zealand	Auckland	Auckland	17	11	4	0	2	3	2.80392	352630	1191.5	NA	9	1.63706e+06	41493	9	2.486	1.845	0.965	1	0	0	0
New Zealand	Taranaki	New Plymouth District	10	8	1	1	0	3	3.5	410426	1300	NA	9	82765	41493	9	2.486	1.845	0.965	1	0	0	0
New Zealand	Wellington	Hutt City	1	0	0	0	1	7	3.14286	808110	3274.6	1.5	9	104700	41493	9	2.486	1.845	0.965	1	0	0	0
New Zealand	Wellington	Wellington	5	3	0	1	1	7	3.94286	808110	3274.6	1.5	9	212898	41493	9	2.486	1.845	0.965	1	0	0	0
Nigeria	Lagos	Lagos	8	4	3	0	1	1	1.5	NA	500	20	7	22910709	5190.35	1	0.374	1.093	0.948	0	0	0	0
Nigeria	Oyo	Ibadan	2	2	0	0	0	2	3	NA	5250	17.5	7	5591589	5190.35	1	0.374	1.093	0.948	0	0	0	0
Pakistan	Sindh	Karachi	2	2	0	0	0	11	3.22727	628989	453364	209.545	32	25000000	4571.41	2	0.891	1.05	0.322	1	0	0	0
Palestine, State of	Gaza Strip	Abasan Al-Kabira	2	0	0	1	1	2	4	NA	15525	4	4	31333.3	5754.78	NA	NA	NA	NA	1	0	1	1
Palestine, State of	Gaza Strip	Bani-Suhaila	1	0	1	0	0	2	4	NA	15525	4	4	42000	5754.78	NA	NA	NA	NA	1	0	1	1
Palestine, State of	West Bank	Ramallah	4	0	1	3	0	1	4	NA	1050	NA	4	66000	5754.78	NA	NA	NA	NA	1	0	1	0
Panama	Panama Oeste	Chorrera	2	0	0	2	0	3	2.5	NA	12000	7	6	161470	30454.8	7	0.463	1.824	0.975	1	0	1	1
Paraguay	Asuncion	AsunciÃ³n	8	1	3	2	2	3	1.375	NA	16666.7	NA	9	525252	12594.3	3	0.001	0.851	0.984	1	0	0	0
Peru	Ancash	Chimbote	1	1	0	0	0	2	3.5	3.42692e+06	954881	344.5	19	338000	12506.5	3	0.013	0.863	0.985	0	1	1	1
Peru	Arequipa	Arequipa	4	2	1	1	0	8	3.375	73423.2	100436	72.25	19	984190	12506.5	3	0.013	0.863	0.985	1	0	0	0
Peru	Callao	Bellavista	6	4	0	1	1	1	5	NA	109257	505	19	74000	12506.5	3	0.013	0.863	0.985	0	0	0	1
Peru	Callao	Callao	11	5	3	1	2	1	5	NA	109257	505	19	994494	12506.5	3	0.013	0.863	0.985	0	0	0	1
Peru	Cusco	Cusco	1	1	0	0	0	6	4.5	54861.8	65896.2	111.4	19	434659	12506.5	3	0.013	0.863	0.985	1	0	0	1
Peru	La Libertad	Trujillo	1	0	1	0	0	3	3.66667	3.42692e+06	637666	232.667	19	971116	12506.5	3	0.013	0.863	0.985	0	1	1	1
Peru	Lambayeque	Chiclayo	4	4	0	0	0	2	3.5	NA	60628.5	253	19	597963	12506.5	3	0.013	0.863	0.985	0	0	0	1
Peru	Lima Province	Ate	2	0	0	0	2	5	3.4	1.21498e+06	497923	146.8	19	647000	12506.5	3	0.013	0.863	0.985	1	1	1	1
Peru	Lima Province	Comas	4	2	1	1	0	5	3.15	1.21498e+06	497923	146.8	19	553000	12506.5	3	0.013	0.863	0.985	1	1	1	1
Peru	Lima Province	Independencia	1	0	0	0	1	5	3.4	1.21498e+06	497923	146.8	19	91670	12506.5	3	0.013	0.863	0.985	1	1	1	1
Peru	Lima Province	JesÃºs MarÃ­a	7	5	0	1	1	5	3.4	1.21498e+06	497923	146.8	19	77955	12506.5	3	0.013	0.863	0.985	1	1	1	1
Peru	Lima Province	Lima	3	2	0	0	1	5	3.4	1.21498e+06	497923	146.8	19	9.30287e+06	12506.5	3	0.013	0.863	0.985	1	1	1	1
Peru	Lima Province	Magdalena del Mar	4	3	0	1	0	5	3.15	1.21498e+06	497923	146.8	19	60091.8	12506.5	3	0.013	0.863	0.985	1	1	1	1
Peru	Lima Province	Miraflores	6	2	2	1	1	5	3.4	1.21498e+06	497923	146.8	19	97298.1	12506.5	3	0.013	0.863	0.985	1	1	1	1
Peru	Lima Province	San Borja	3	3	0	0	0	5	3.4	1.21498e+06	497923	146.8	19	113540	12506.5	3	0.013	0.863	0.985	1	1	1	1
Peru	Lima Province	Santiago de Surco	6	5	0	0	1	5	2.9	1.21498e+06	497923	146.8	19	503044	12506.5	3	0.013	0.863	0.985	1	1	1	1
Peru	Madre de Dios	Tahuamanu	1	0	0	1	0	1	5	NA	9000	NA	19	2500	12506.5	3	0.013	0.863	0.985	0	0	0	0
Peru	Piura	Piura	1	1	0	0	0	2	3.5	3.42692e+06	954881	344.5	19	484475	12506.5	3	0.013	0.863	0.985	0	1	1	1
Peru	San Martin	Tarapoto	4	3	0	1	0	2	5	NA	96567.5	262.5	19	186300	12506.5	3	0.013	0.863	0.985	0	0	0	1
Philippines	Calabarzon	Batangas	4	2	0	2	0	23	3.04348	108034	1.00192e+06	39.0625	68	354170	8120.84	3	1.135	0.899	0.923	1	1	1	0
Philippines	Calabarzon	Santa Rosa	4	3	0	1	0	23	3.04348	108034	1.00192e+06	39.0625	68	353800	8120.84	3	1.135	0.899	0.923	1	1	1	0
Philippines	Caraga	Del Carmen	1	0	0	1	0	15	3.13333	35447.9	689373	27.3333	68	20000	8120.84	3	1.135	0.899	0.923	1	0	1	0
Philippines	Central Luzon	Malolos	3	2	0	1	0	19	3.26316	133507	1.10093e+06	23.5	68	252074	8120.84	3	1.135	0.899	0.923	1	1	1	0
Philippines	Cordillera	Baguio City	2	1	0	0	1	15	2.8	61211.8	960783	25.5	68	345366	8120.84	3	1.135	0.899	0.923	1	1	1	0
Philippines	Davao	Davao	14	8	0	4	2	7	3.42857	35025.3	561091	32.6667	68	1632991	8120.84	3	1.135	0.899	0.923	0	0	1	0
Philippines	Davao	Tagum City	15	10	1	1	3	7	3.42857	35025.3	561091	32.6667	68	259444	8120.84	3	1.135	0.899	0.923	0	0	1	0
Philippines	Metro Manila	Muntinlupa	19	12	3	1	3	13	3.61538	322171	1.71388e+06	33	68	504509	8120.84	3	1.135	0.899	0.923	0	1	1	0
Philippines	Metro Manila	Quezon City	26	9	6	2	9	13	3.19231	322171	1.71388e+06	33	68	3.04634e+06	8120.84	3	1.135	0.899	0.923	0	1	1	0
Philippines	Northern Mindanao	Cagayan de Oro	7	4	0	0	3	13	3.38462	26621	372006	25	68	675950	8120.84	3	1.135	0.899	0.923	0	0	1	0
Philippines	Western Visayas	La Carlota	4	0	1	3	0	18	3	35122.8	689648	23.7273	68	64469	8120.84	3	1.135	0.899	0.923	1	0	1	0
Philippines	Western Visayas	San Carlos City	2	1	1	0	0	18	3	35122.8	689648	23.7273	68	132536	8120.84	3	1.135	0.899	0.923	1	0	1	0
Philippines	Zamboanga Peninsula	Dipolog City	6	3	0	1	2	5	3	36944.2	669468	37	68	130759	8120.84	3	1.135	0.899	0.923	0	0	1	0
Poland	Lower Silesian	Wroclaw	6	1	3	2	0	5	3.4	NA	635	36.2	8	639600	30152.7	7	0.193	0.264	0.987	1	0	0	0
Poland	Masovian	Warsaw	9	2	2	5	0	4	3.94444	NA	53	45	8	1.7632e+06	30152.7	7	0.193	0.264	0.987	1	0	0	0
Portugal	Aveiro	Ãlhavo	9	1	5	0	3	1	5	NA	NA	9	9	38598	33086.1	8	2.042	2.559	0.988	0	0	0	0
Portugal	Aveiro	Ovar	2	0	1	0	1	1	5	NA	NA	9	9	55398	33086.1	8	2.042	2.559	0.988	0	0	0	0
Portugal	Castelo Branco	Castelo Branco	5	1	2	1	1	1	1	552729	2771	45	9	52703	33086.1	8	2.042	2.559	0.988	0	0	0	0
Portugal	Coimbra	Figueira da Foz	6	4	1	0	1	3	1.66667	312657	1187.67	37	9	62125	33086.1	8	2.042	2.559	0.988	1	0	0	0
Portugal	Faro	Faro	5	5	0	0	0	3	2.06667	177254	745	2	9	61033.4	33086.1	8	2.042	2.559	0.988	1	0	0	0
Portugal	Lisbon	Cascais	13	0	0	11	2	1	5	NA	NA	NA	9	208122	33086.1	8	2.042	2.559	0.988	0	0	0	0
Portugal	Lisbon	Lisbon	15	6	5	1	3	1	5	NA	NA	NA	9	547733	33086.1	8	2.042	2.559	0.988	0	0	0	0
Portugal	Lisbon	Torres Vedras	3	2	0	0	1	1	5	NA	NA	NA	9	79465	33086.1	8	2.042	2.559	0.988	0	0	0	0
Portugal	Madeira	Funchal	4	2	0	2	0	2	4	177254	1161	2	9	111892	33086.1	8	2.042	2.559	0.988	1	0	0	0
Portugal	Porto	Amarante	1	0	1	0	0	1	5	NA	54	NA	9	56217	33086.1	8	2.042	2.559	0.988	0	0	0	0
Portugal	Porto	Porto	8	4	2	2	0	1	4.5	NA	54	NA	9	237591	33086.1	8	2.042	2.559	0.988	0	0	0	0
Portugal	Viseu	Viseu	3	0	2	1	0	1	2	552729	2771	45	9	99274	33086.1	8	2.042	2.559	0.988	0	0	0	0
Romania	Alba	Alba-Iulia	1	0	0	1	0	1	5	NA	525	NA	8	74000	27191.7	5	0.218	-0.674	0.622	0	0	0	0
Romania	Cluj	Cluj-Napoca	1	1	0	0	0	1	2	8069.85	137	9	8	309338	27191.7	5	0.218	-0.674	0.622	0	0	0	0
Russian Federation	Moscow	Moscow	3	1	0	1	1	2	2.5	2210.92	250.5	16	10	12615300	26006	1	0.249	-0.877	0.329	0	0	0	0
Sierra Leone	Western Area	Freetown	1	1	0	0	0	2	3	33163.8	18109.5	556	3	NA	1642.61	3	-0.195	2.08	0.927	1	1	1	1
South Africa	Gauteng	Ekurhuleni	2	2	0	0	0	3	3.33333	187980	2767.67	16.3333	12	3379104	12703.4	3	0.385	1.833	0.933	0	1	0	1
South Africa	Gauteng	Johannesburg	6	2	2	0	2	3	2.83333	187980	2767.67	16.3333	12	4950000	12703.4	3	0.385	1.833	0.933	0	1	0	1
South Africa	Gauteng	Mogale City	1	0	0	1	0	3	3.33333	187980	2767.67	16.3333	12	383864	12703.4	3	0.385	1.833	0.933	0	1	0	1
South Africa	Gauteng	Pretoria - Tshwane	1	0	1	0	0	3	3.33333	187980	2767.67	16.3333	12	3306198	12703.4	3	0.385	1.833	0.933	0	1	0	1
South Africa	KwaZulu-Natal	Durban	6	1	2	2	1	6	2.66667	210595	452567	11.8	12	21044548	12703.4	3	0.385	1.833	0.933	1	1	0	0
South Africa	KwaZulu-Natal	KwaDukuza	1	1	0	0	0	6	3.16667	210595	452567	11.8	12	276719	12703.4	3	0.385	1.833	0.933	1	1	0	0
South Africa	KwaZulu-Natal	Pietermaritzburg	9	4	0	3	2	6	3.16667	210595	452567	11.8	12	618536	12703.4	3	0.385	1.833	0.933	1	1	0	0
South Africa	Mpumalanga	Steve Tshwete	2	1	0	0	1	2	4.5	191552	1.35359e+06	32	12	278749	12703.4	3	0.385	1.833	0.933	0	1	0	1
South Africa	Western Cape	Cape Town	20	8	2	8	2	5	2.9	316543	544438	7	12	4.19904e+06	12703.4	3	0.385	1.833	0.933	1	1	0	0
South Africa	Western Cape	West Coast District Municipality	16	12	0	0	4	5	2.9	316543	544438	7	12	391766	12703.4	3	0.385	1.833	0.933	1	1	0	0
Spain	Andalusia	MÃ¡laga	3	1	1	0	1	4	2.5	75326.1	600	7.33333	8	572000	39575.5	7	2.263	1.587	0.987	1	0	0	0
Spain	Aragon	Zaragoza	4	4	0	0	0	2	4	56450.4	375	5	8	665909	39575.5	7	2.263	1.587	0.987	0	0	0	0
Spain	Basque Country	Vitoria-Gasteiz	5	2	3	0	0	1	1	NA	NA	2	8	251604	39575.5	7	2.263	1.587	0.987	0	0	0	0
Spain	Catalonia	Barcelona	25	13	3	1	8	3	3.18667	167241	600	8.5	8	1.61276e+06	39575.5	7	2.263	1.587	0.987	1	0	0	0
Spain	Murcia	Murcia	12	2	2	4	4	2	3	29368.5	150	4.5	8	443243	39575.5	7	2.263	1.587	0.987	0	0	0	0
Spain	Valencia	Valencia	1	0	1	0	0	3	2.66667	29368.5	150	4.5	8	791144	39575.5	7	2.263	1.587	0.987	1	0	0	0
Sweden	Blekinge	Karlskrona	1	1	0	0	0	1	5	NA	NA	7	1	66675	52739	9	1.925	2.655	0.99	1	0	0	1
Sweden	Gotland	Visby	5	2	1	1	1	1	5	NA	NA	7	1	41708.5	52739	9	1.925	2.655	0.99	1	0	0	1
Sweden	Skane	MalmÃ¶	16	10	4	0	2	1	5	NA	NA	7	1	334761	52739	9	1.925	2.655	0.99	1	0	0	1
Sweden	Stockholm	Stockholm	3	0	3	0	0	1	5	NA	NA	7	1	943700	52739	9	1.925	2.655	0.99	1	0	0	1
Sweden	Uppsala	Uppsala	4	2	1	0	1	1	5	NA	NA	7	1	225164	52739	9	1.925	2.655	0.99	1	0	0	1
Switzerland	Basel-City	Basel	6	2	1	0	3	1	5	NA	NA	NA	4	199698	67139.1	9	1.722	3.201	0.984	0	0	0	0
Switzerland	Zurich	ZÃ¼rich	7	0	3	2	2	1	1	NA	16	NA	4	428059	67139.1	9	1.722	3.201	0.984	0	0	0	0
Taiwan, Greater China	Kaohsiung	Kaohsiung	7	3	2	1	1	6	2.38095	29427.5	2220.2	17.8333	17	2.7745e+06	50500	NA	1.679	1.603	0.992	1	0	0	0
Taiwan, Greater China	New Taipei	New Taipei	14	7	3	4	0	5	2.57143	26600.6	1240.25	20	17	3986689	50500	NA	1.679	1.603	0.992	1	0	0	0
Taiwan, Greater China	Pingtung	PingtungÂ County	4	0	0	2	2	2	3.5	29724.5	378	4.5	17	826104	50500	NA	1.679	1.603	0.992	0	0	0	0
Taiwan, Greater China	Taichung	Taichung	6	2	1	2	1	3	2.83333	30394	1610	4.66667	17	2798029	50500	NA	1.679	1.603	0.992	0	0	0	0
Taiwan, Greater China	Tainan	Tainan	4	2	0	1	1	5	2.8	222251	2299	27.6	17	1883831	50500	NA	1.679	1.603	0.992	1	0	0	0
Taiwan, Greater China	Taoyuan	Taoyuan	8	1	1	4	2	3	3.66667	29724.5	378	31.3333	17	2220872	50500	NA	1.679	1.603	0.992	0	0	0	0
Taiwan, Greater China	Yilan	Yilan County	2	0	0	2	0	2	3.5	29724.5	378	4.5	17	455683	50500	NA	1.679	1.603	0.992	0	0	0	0
Tanzania, United Republic of	Dar es Salaam	Dar es Salaam	4	4	0	0	0	3	2.83333	NA	13624.3	18.3333	9	6041000	2530.44	4	0.713	1.412	0.568	1	0	0	1
Thailand	Bangkok	Bangkok	2	2	0	0	0	3	2.83333	1547.64	605000	11.5	23	5.67857e+06	17420.6	2	0.78	-2.043	0.054	0	0	0	0
Thailand	Khon Kaen	Khon Kaen	3	1	0	2	0	2	3.5	1547.64	605000	9	23	119265	17420.6	2	0.78	-2.043	0.054	0	0	0	0
Thailand	Maha Sarakham	Mahasarakham	6	0	0	0	6	2	3.5	1547.64	605000	9	23	49841	17420.6	2	0.78	-2.043	0.054	0	0	0	0
Thailand	Nakhon Sawan	Nakhon Sawan	1	1	0	0	0	3	2.33333	158801	603000	12	23	83045	17420.6	2	0.78	-2.043	0.054	0	0	0	0
Thailand	Nonthaburi	Nonthaburi	1	0	0	1	0	1	5	NA	NA	NA	23	255167	17420.6	2	0.78	-2.043	0.054	0	0	0	0
Thailand	Phuket	Patong	2	1	0	0	1	2	5	NA	18888	15	23	20029	17420.6	2	0.78	-2.043	0.054	0	0	0	0
Thailand	Sukhothai	Hat Siao	3	1	0	2	0	4	4.25	6496.86	226753	9.5	23	6761	17420.6	2	0.78	-2.043	0.054	0	0	0	0
Turkey	Istanbul	Istanbul	2	0	0	2	0	1	2	663275	270	NA	6	15067724	27934.2	2	-1.1	-1.413	0.863	0	0	0	0
Uganda	Central Region	Kampala	2	0	1	0	1	2	3	3048.32	5295	4	5	1631210	2074.86	1	-0.356	1.297	0.871	1	1	0	0
United Kingdom of Great Britain and Northern Ireland	England	Bath	1	1	0	0	0	11	4.63636	1.06345e+06	10876.8	111.571	11	188600	45974.9	8	1.989	1.949	0.923	1	1	0	1
United Kingdom of Great Britain and Northern Ireland	England	Bournemouth	14	4	0	8	2	11	4.13636	1.06345e+06	10876.8	111.571	11	193700	45974.9	8	1.989	1.949	0.923	1	1	0	1
United Kingdom of Great Britain and Northern Ireland	England	Cambridge	8	6	2	0	0	11	4.13636	1.06345e+06	10876.8	111.571	11	124919	45974.9	8	1.989	1.949	0.923	1	1	0	1
United Kingdom of Great Britain and Northern Ireland	England	Coventry	4	2	1	0	1	11	4.63636	1.06345e+06	10876.8	111.571	11	360100	45974.9	8	1.989	1.949	0.923	1	1	0	1
United Kingdom of Great Britain and Northern Ireland	England	Leicester	6	3	0	2	1	11	4.13636	1.06345e+06	10876.8	111.571	11	351520	45974.9	8	1.989	1.949	0.923	1	1	0	1
United Kingdom of Great Britain and Northern Ireland	England	London	18	12	2	0	4	11	4.13636	1.06345e+06	10876.8	111.571	11	8883800	45974.9	8	1.989	1.949	0.923	1	1	0	1
United Kingdom of Great Britain and Northern Ireland	England	Manchester	7	4	0	2	1	11	4.20779	1.06345e+06	10876.8	111.571	11	2.80568e+06	45974.9	8	1.989	1.949	0.923	1	1	0	1
United Kingdom of Great Britain and Northern Ireland	England	Somerset West and Taunton	5	4	0	0	1	11	4.63636	1.06345e+06	10876.8	111.571	11	153866	45974.9	8	1.989	1.949	0.923	1	1	0	1
United Kingdom of Great Britain and Northern Ireland	England	Wolverhampton	3	2	0	1	0	11	4.63636	1.06345e+06	10876.8	111.571	11	262470	45974.9	8	1.989	1.949	0.923	1	1	0	1
United Kingdom of Great Britain and Northern Ireland	Wales	Cardiff	3	2	0	1	0	3	2.66667	114461	6024.67	5	10	365000	45974.9	8	1.989	1.949	0.923	1	0	0	0
United States of America	Alaska	Anchorage	6	0	4	0	2	1	4.5	2.86152e+06	NA	21	128	296424	59957.7	8	2.012	0.594	0.928	0	0	0	0
United States of America	Arizona	Flagstaff	7	3	0	0	4	6	3.42857	1.97426e+06	387	14.3333	128	72827.4	59957.7	8	2.012	0.594	0.928	0	0	0	0
United States of America	Arizona	Phoenix	16	10	2	1	3	6	3.5	1.97426e+06	387	14.3333	128	1.63764e+06	59957.7	8	2.012	0.594	0.928	0	0	0	0
United States of America	Arkansas	Fayetteville	13	6	1	2	4	35	3.58901	1.4502e+06	2068.39	10.8387	128	88468.2	59957.7	8	2.012	0.594	0.928	1	0	0	0
United States of America	California	Alameda	4	4	0	0	0	32	3	2.09583e+06	22115.1	10.619	128	75961	59957.7	8	2.012	0.594	0.928	1	0	0	0
United States of America	California	Benicia	8	4	0	0	4	32	3	2.09583e+06	22115.1	10.619	128	27977	59957.7	8	2.012	0.594	0.928	1	0	0	0
United States of America	California	Berkeley	6	5	0	1	0	32	3.5	2.09583e+06	22115.1	10.619	128	121643	59957.7	8	2.012	0.594	0.928	1	0	0	0
United States of America	California	Brisbane, CA	2	2	0	0	0	32	3	2.09583e+06	22115.1	10.619	128	4603	59957.7	8	2.012	0.594	0.928	1	0	0	0
United States of America	California	Chula Vista	4	4	0	0	0	32	3	2.09583e+06	22115.1	10.619	128	265070	59957.7	8	2.012	0.594	0.928	1	0	0	0
United States of America	California	Culver City	22	14	0	8	0	32	3	2.09583e+06	22115.1	10.619	128	39627.5	59957.7	8	2.012	0.594	0.928	1	0	0	0
United States of America	California	Cupertino	6	3	0	1	2	32	3.33333	2.09583e+06	22115.1	10.619	128	60439.8	59957.7	8	2.012	0.594	0.928	1	0	0	0
United States of America	California	Dublin, CA	11	4	3	2	2	32	3.04545	2.09583e+06	22115.1	10.619	128	63969.7	59957.7	8	2.012	0.594	0.928	1	0	0	0
United States of America	California	Emeryville	13	9	1	1	2	32	3.19231	2.09583e+06	22115.1	10.619	128	11918.5	59957.7	8	2.012	0.594	0.928	1	0	0	0
United States of America	California	Encinitas	30	12	5	5	8	32	3	2.09583e+06	22115.1	10.619	128	63157.5	59957.7	8	2.012	0.594	0.928	1	0	0	0
United States of America	California	Fremont	4	2	0	2	0	32	3	2.09583e+06	22115.1	10.619	128	234962	59957.7	8	2.012	0.594	0.928	1	0	0	0
United States of America	California	Fresno	6	6	0	0	0	32	2.5	2.09583e+06	22115.1	10.619	128	527438	59957.7	8	2.012	0.594	0.928	1	0	0	0
United States of America	California	Hayward	2	2	0	0	0	32	3	2.09583e+06	22115.1	10.619	128	160508	59957.7	8	2.012	0.594	0.928	1	0	0	0
United States of America	California	Huntington Beach	1	1	0	0	0	32	2.5	2.09583e+06	22115.1	10.619	128	202498	59957.7	8	2.012	0.594	0.928	1	0	0	0
United States of America	California	Long Beach	6	4	2	0	0	32	3	2.09583e+06	22115.1	10.619	128	470130	59957.7	8	2.012	0.594	0.928	1	0	0	0
United States of America	California	Los Angeles	6	3	2	1	0	32	3.5	2.09583e+06	22115.1	10.619	128	4021488	59957.7	8	2.012	0.594	0.928	1	0	0	0
United States of America	California	Manhattan Beach	3	2	1	0	0	32	3.5	2.09583e+06	22115.1	10.619	128	35321.5	59957.7	8	2.012	0.594	0.928	1	0	0	0
United States of America	California	Oakland	7	5	0	1	1	32	3.35714	2.09583e+06	22115.1	10.619	128	424453	59957.7	8	2.012	0.594	0.928	1	0	0	0
United States of America	California	Palo Alto	7	3	2	2	0	32	2.78571	2.09583e+06	22115.1	10.619	128	66772.7	59957.7	8	2.012	0.594	0.928	1	0	0	0
United States of America	California	Piedmont	2	0	0	1	1	32	3.5	2.09583e+06	22115.1	10.619	128	11378	59957.7	8	2.012	0.594	0.928	1	0	0	0
United States of America	California	Richmond, CA	7	5	0	1	1	32	3.5	2.09583e+06	22115.1	10.619	128	110146	59957.7	8	2.012	0.594	0.928	1	0	0	0
United States of America	California	Sacramento	7	6	0	0	1	32	3.21429	2.09583e+06	22115.1	10.619	128	504730	59957.7	8	2.012	0.594	0.928	1	0	0	0
United States of America	California	San Francisco	18	12	1	2	3	32	3	2.09583e+06	22115.1	10.619	128	877625	59957.7	8	2.012	0.594	0.928	1	0	0	0
United States of America	California	San Jose, CA	10	6	4	0	0	32	3	2.09583e+06	22115.1	10.619	128	1046079	59957.7	8	2.012	0.594	0.928	1	0	0	0
United States of America	California	San Leandro	14	8	2	2	2	32	3	2.09583e+06	22115.1	10.619	128	90509	59957.7	8	2.012	0.594	0.928	1	0	0	0
United States of America	California	Santa Barbara	3	0	0	0	3	32	3.5	2.09583e+06	22115.1	10.619	128	93532	59957.7	8	2.012	0.594	0.928	1	0	0	0
United States of America	California	Santa Cruz, CA	4	2	0	2	0	32	3	2.09583e+06	22115.1	10.619	128	64743	59957.7	8	2.012	0.594	0.928	1	0	0	0
United States of America	California	Santa Monica	17	12	1	2	2	32	3.08824	2.09583e+06	22115.1	10.619	128	92478	59957.7	8	2.012	0.594	0.928	1	0	0	0
United States of America	California	West Hollywood	9	4	4	0	1	32	3.05556	2.09583e+06	22115.1	10.619	128	34399	59957.7	8	2.012	0.594	0.928	1	0	0	0
United States of America	Colorado	Aspen	11	5	0	2	4	26	4.07692	1.4003e+06	16027.2	11.3158	128	9003	59957.7	8	2.012	0.594	0.928	1	0	0	0
United States of America	Colorado	Boulder	6	2	0	2	2	26	4.07692	1.4003e+06	16027.2	11.3158	128	108540	59957.7	8	2.012	0.594	0.928	1	0	0	0
United States of America	Colorado	Breckenridge	2	0	0	2	0	26	3.57692	1.4003e+06	16027.2	11.3158	128	5035	59957.7	8	2.012	0.594	0.928	1	0	0	0
United States of America	Colorado	Denver	10	4	3	3	0	26	3.77692	1.4003e+06	16027.2	11.3158	128	701222	59957.7	8	2.012	0.594	0.928	1	0	0	0
United States of America	Colorado	Lakewood	18	12	0	4	2	26	3.57692	1.4003e+06	16027.2	11.3158	128	154684	59957.7	8	2.012	0.594	0.928	1	0	0	0
United States of America	Colorado	Vail	10	6	1	3	0	26	3.77692	1.4003e+06	16027.2	11.3158	128	5406.5	59957.7	8	2.012	0.594	0.928	1	0	0	0
United States of America	Florida	Boynton Beach	50	30	8	4	8	22	3.09091	5.43472e+06	7492	17.0556	128	75374	59957.7	8	2.012	0.594	0.928	0	1	0	0
United States of America	Florida	Broward	26	14	4	2	6	22	3.09091	5.43472e+06	7492	17.0556	128	1870000	59957.7	8	2.012	0.594	0.928	0	1	0	0
United States of America	Florida	Hollywood	2	0	0	1	1	22	3.59091	5.43472e+06	7492	17.0556	128	147500	59957.7	8	2.012	0.594	0.928	0	1	0	0
United States of America	Florida	Key West	14	10	0	2	2	22	3.09091	5.43472e+06	7492	17.0556	128	25777.5	59957.7	8	2.012	0.594	0.928	0	1	0	0
United States of America	Florida	Lake Worth	1	1	0	0	0	22	3.59091	5.43472e+06	7492	17.0556	128	36000	59957.7	8	2.012	0.594	0.928	0	1	0	0
United States of America	Florida	Miami	21	9	3	2	7	22	3.59091	5.43472e+06	7492	17.0556	128	470914	59957.7	8	2.012	0.594	0.928	0	1	0	0
United States of America	Florida	Miramar	2	0	0	0	2	22	3.09091	5.43472e+06	7492	17.0556	128	134037	59957.7	8	2.012	0.594	0.928	0	1	0	0
United States of America	Florida	Sarasota	4	3	0	0	1	22	3.59091	5.43472e+06	7492	17.0556	128	56000	59957.7	8	2.012	0.594	0.928	0	1	0	0
United States of America	Florida	South Miami	3	3	0	0	0	22	3.59091	5.43472e+06	7492	17.0556	128	12500	59957.7	8	2.012	0.594	0.928	0	1	0	0
United States of America	Florida	St. Petersburg	1	1	0	0	0	22	3.59091	5.43472e+06	7492	17.0556	128	266000	59957.7	8	2.012	0.594	0.928	0	1	0	0
United States of America	Florida	Surfside	1	1	0	0	0	22	2.59091	5.43472e+06	7492	17.0556	128	5811	59957.7	8	2.012	0.594	0.928	0	1	0	0
United States of America	Florida	West Palm Beach	20	13	3	1	3	22	3.09091	5.43472e+06	7492	17.0556	128	110534	59957.7	8	2.012	0.594	0.928	0	1	0	0
United States of America	Georgia	Atlanta	12	3	1	4	4	33	2.92424	4.0426e+06	5.31932e+06	19.0667	128	450182	59957.7	8	2.012	0.594	0.928	1	0	1	0
United States of America	Georgia	Savannah	2	1	0	0	1	33	3.42424	4.0426e+06	5.31932e+06	19.0667	128	145674	59957.7	8	2.012	0.594	0.928	1	0	1	0
United States of America	Hawaii	Honolulu	44	33	4	3	4	4	1.88636	1.0293e+06	1643.33	1	128	992743	59957.7	8	2.012	0.594	0.928	0	0	0	0
United States of America	Illinois	Aurora	3	1	0	2	0	42	3.92857	1.61117e+06	16983.8	12.9143	128	201522	59957.7	8	2.012	0.594	0.928	1	0	0	0
United States of America	Illinois	Chicago	8	4	0	2	2	42	3.42857	1.61117e+06	16983.8	12.9143	128	2.71001e+06	59957.7	8	2.012	0.594	0.928	1	0	0	0
United States of America	Illinois	Evanston	6	4	0	0	2	42	3.92857	1.61117e+06	16983.8	12.9143	128	75603	59957.7	8	2.012	0.594	0.928	1	0	0	0
United States of America	Illinois	Highland Park	2	1	0	0	1	42	3.92857	1.61117e+06	16983.8	12.9143	128	29767	59957.7	8	2.012	0.594	0.928	1	0	0	0
United States of America	Illinois	Lake Forest	3	2	0	0	1	42	3.92857	1.61117e+06	16983.8	12.9143	128	19501.8	59957.7	8	2.012	0.594	0.928	1	0	0	0
United States of America	Indiana	Bloomington	4	4	0	0	0	37	3.31081	1.6834e+06	17832.5	12.9355	128	84524	59957.7	8	2.012	0.594	0.928	1	0	0	0
United States of America	Indiana	Carmel	3	2	0	1	0	37	3.81081	1.6834e+06	17832.5	12.9355	128	93510	59957.7	8	2.012	0.594	0.928	1	0	0	0
United States of America	Indiana	Indianapolis	16	9	2	4	1	37	3.24831	1.6834e+06	17832.5	12.9355	128	867235	59957.7	8	2.012	0.594	0.928	1	0	0	0
United States of America	Indiana	South Bend	1	1	0	0	0	37	3.81081	1.6834e+06	17832.5	12.9355	128	102245	59957.7	8	2.012	0.594	0.928	1	0	0	0
United States of America	Iowa	Dubuque	6	6	0	0	0	33	3.4697	1.59238e+06	21912.8	8.25	128	32053.5	59957.7	8	2.012	0.594	0.928	1	0	0	0
United States of America	Iowa	Iowa City	4	4	0	0	0	33	3.4697	1.59238e+06	21912.8	8.25	128	75344	59957.7	8	2.012	0.594	0.928	1	0	0	0
United States of America	Kentucky	Louisville	4	3	0	0	1	22	3.04545	1.50833e+06	8.50049e+06	15.2632	128	770645	59957.7	8	2.012	0.594	0.928	0	0	1	0
United States of America	Louisiana	Gretna	16	6	0	4	6	36	3.27778	4.57339e+06	39972.5	13.5806	128	17935	59957.7	8	2.012	0.594	0.928	1	1	0	0
United States of America	Louisiana	New Orleans	8	3	0	2	3	36	3.77778	4.57339e+06	39972.5	13.5806	128	393292	59957.7	8	2.012	0.594	0.928	1	1	0	0
United States of America	Maine	Portland, ME	2	2	0	0	0	16	4.1875	1.48491e+06	54588	15.3077	128	66937	59957.7	8	2.012	0.594	0.928	0	0	0	0
United States of America	Maryland	Baltimore	20	14	0	2	4	22	3.18182	2.25673e+06	9.45714e+06	17.9	128	608580	59957.7	8	2.012	0.594	0.928	0	0	1	0
United States of America	Maryland	Greenbelt	1	1	0	0	0	22	3.68182	2.25673e+06	9.45714e+06	17.9	128	23000	59957.7	8	2.012	0.594	0.928	0	0	1	0
United States of America	Maryland	Takoma Park	3	0	0	3	0	22	3.68182	2.25673e+06	9.45714e+06	17.9	128	17765	59957.7	8	2.012	0.594	0.928	0	0	1	0
United States of America	Massachusetts	Beverly	1	1	0	0	0	21	3.95238	1.50671e+06	39090	13.8889	128	41648	59957.7	8	2.012	0.594	0.928	0	0	0	0
United States of America	Massachusetts	Boston	10	4	1	2	3	21	3.15238	1.50671e+06	39090	13.8889	128	674875	59957.7	8	2.012	0.594	0.928	0	0	0	0
United States of America	Massachusetts	Dedham	3	2	0	1	0	21	3.95238	1.50671e+06	39090	13.8889	128	25377	59957.7	8	2.012	0.594	0.928	0	0	0	0
United States of America	Massachusetts	Lexington, MA	1	1	0	0	0	21	3.95238	1.50671e+06	39090	13.8889	128	31394	59957.7	8	2.012	0.594	0.928	0	0	0	0
United States of America	Massachusetts	Medford	26	17	4	2	3	21	3.49084	1.50671e+06	39090	13.8889	128	57797	59957.7	8	2.012	0.594	0.928	0	0	0	0
United States of America	Massachusetts	New Bedford	12	10	0	1	1	21	3.53571	1.50671e+06	39090	13.8889	128	95120	59957.7	8	2.012	0.594	0.928	0	0	0	0
United States of America	Massachusetts	Northampton	6	4	0	2	0	21	3.45238	1.50671e+06	39090	13.8889	128	28549	59957.7	8	2.012	0.594	0.928	0	0	0	0
United States of America	Massachusetts	Salem	4	3	1	0	0	21	3.95238	1.50671e+06	39090	13.8889	128	43146	59957.7	8	2.012	0.594	0.928	0	0	0	0
United States of America	Massachusetts	Somerville	9	7	0	0	2	21	3.50794	1.50671e+06	39090	13.8889	128	80648.7	59957.7	8	2.012	0.594	0.928	0	0	0	0
United States of America	Michigan	Ann Arbor	9	4	0	2	3	21	3.57143	1.50517e+06	14799.1	13.8235	128	227471	59957.7	8	2.012	0.594	0.928	0	0	0	0
United States of America	Michigan	Detroit	2	2	0	0	0	21	3.57143	1.50517e+06	14799.1	13.8235	128	673104	59957.7	8	2.012	0.594	0.928	0	0	0	0
United States of America	Minnesota	Minneapolis	2	0	0	0	2	28	3.75	1.31563e+06	27985.9	9.6087	128	421538	59957.7	8	2.012	0.594	0.928	1	0	0	0
United States of America	Minnesota	Winona	1	1	0	0	0	28	4.25	1.31563e+06	27985.9	9.6087	128	26928	59957.7	8	2.012	0.594	0.928	1	0	0	0
United States of America	Missouri	Columbia, MO	2	1	0	0	1	43	3.19767	1.66197e+06	15315.6	11.1111	128	118743	59957.7	8	2.012	0.594	0.928	1	0	0	0
United States of America	Missouri	St Louis	3	0	0	0	3	43	3.36434	1.66197e+06	15315.6	11.1111	128	305581	59957.7	8	2.012	0.594	0.928	1	0	0	0
United States of America	Nevada	Las Vegas	40	29	3	4	4	5	2.7	2.06222e+06	NA	11	128	650571	59957.7	8	2.012	0.594	0.928	0	0	0	0
United States of America	New Jersey	Princeton	1	1	0	0	0	18	3.27778	1.46941e+06	1.41861e+07	14.6667	128	31822	59957.7	8	2.012	0.594	0.928	0	0	1	0
United States of America	New Jersey	Secaucus	1	1	0	0	0	18	3.27778	1.46941e+06	1.41861e+07	14.6667	128	18000	59957.7	8	2.012	0.594	0.928	0	0	1	0
United States of America	New Mexico	Santa Fe	6	4	0	2	0	19	4.02632	1530447	24335.2	16.0714	128	149923	59957.7	8	2.012	0.594	0.928	0	0	0	0
United States of America	New York	Buffalo	7	6	0	0	1	31	3.53917	1.36693e+06	8.52877e+06	16.2593	128	258612	59957.7	8	2.012	0.594	0.928	1	0	1	0
United States of America	New York	East Hampton, NY	1	1	0	0	0	31	3.96774	1.36693e+06	8.52877e+06	16.2593	128	21457	59957.7	8	2.012	0.594	0.928	1	0	1	0
United States of America	New York	New York City	10	10	0	0	0	31	3.46774	1.36693e+06	8.52877e+06	16.2593	128	8.58019e+06	59957.7	8	2.012	0.594	0.928	1	0	1	0
United States of America	New York	Rochester	5	5	0	0	0	31	3.56774	1.36693e+06	8.52877e+06	16.2593	128	209556	59957.7	8	2.012	0.594	0.928	1	0	1	0
United States of America	New York	Saratoga Springs	1	1	0	0	0	31	3.96774	1.36693e+06	8.52877e+06	16.2593	128	28027	59957.7	8	2.012	0.594	0.928	1	0	1	0
United States of America	North Carolina	Asheville	6	1	0	1	4	33	2.90909	2.53259e+06	5.76861e+06	17.5862	128	90048	59957.7	8	2.012	0.594	0.928	1	0	1	0
United States of America	North Carolina	Charlotte	3	1	0	0	2	33	3.57576	2.53259e+06	5.76861e+06	17.5862	128	859035	59957.7	8	2.012	0.594	0.928	1	0	1	0
United States of America	North Carolina	Durham, NC	6	4	0	2	0	33	3.07576	2.53259e+06	5.76861e+06	17.5862	128	267316	59957.7	8	2.012	0.594	0.928	1	0	1	0
United States of America	North Carolina	Greensboro	1	1	0	0	0	33	3.57576	2.53259e+06	5.76861e+06	17.5862	128	292472	59957.7	8	2.012	0.594	0.928	1	0	1	0
United States of America	North Carolina	Hillsborough	3	1	1	1	0	33	3.57576	2.53259e+06	5.76861e+06	17.5862	128	142830	59957.7	8	2.012	0.594	0.928	1	0	1	0
United States of America	North Carolina	Wilmington	2	1	1	0	0	33	3.57576	2.53259e+06	5.76861e+06	17.5862	128	119045	59957.7	8	2.012	0.594	0.928	1	0	1	0
United States of America	North Carolina	Winston-Salem	6	1	3	2	0	33	2.90909	2.53259e+06	5.76861e+06	17.5862	128	243578	59957.7	8	2.012	0.594	0.928	1	0	1	0
United States of America	Ohio	Cincinnati	6	2	0	0	4	34	3.69608	1.40049e+06	18375.9	12.1724	128	300467	59957.7	8	2.012	0.594	0.928	1	0	0	0
United States of America	Ohio	Cleveland	14	6	0	2	6	34	3.81513	1.40049e+06	18375.9	12.1724	128	391122	59957.7	8	2.012	0.594	0.928	1	0	0	0
United States of America	Ohio	Columbus	15	6	1	5	3	34	3.76275	1.40049e+06	18375.9	12.1724	128	883882	59957.7	8	2.012	0.594	0.928	1	0	0	0
United States of America	Ohio	Toledo	1	1	0	0	0	34	4.02941	1.40049e+06	18375.9	12.1724	128	287208	59957.7	8	2.012	0.594	0.928	1	0	0	0
United States of America	Oregon	Ashland	3	1	0	2	0	5	3.2	1.50409e+06	2269	3.33333	128	21117	59957.7	8	2.012	0.594	0.928	0	0	0	0
United States of America	Oregon	Beaverton	1	0	1	0	0	5	3.2	1.50409e+06	2269	3.33333	128	97514	59957.7	8	2.012	0.594	0.928	0	0	0	0
United States of America	Oregon	Eugene	7	1	4	2	0	5	2.62857	1.50409e+06	2269	3.33333	128	165885	59957.7	8	2.012	0.594	0.928	0	0	0	0
United States of America	Oregon	Portland, OR	13	4	6	0	3	5	2.66154	1.50409e+06	2269	3.33333	128	717259	59957.7	8	2.012	0.594	0.928	0	0	0	0
United States of America	Pennsylvania	Abington	3	2	0	0	1	31	3.37634	1.44023e+06	7106261	15.84	128	55310	59957.7	8	2.012	0.594	0.928	1	0	1	0
United States of America	Pennsylvania	Easton	15	6	0	4	5	31	3.04301	1.44023e+06	7106261	15.84	128	26962.9	59957.7	8	2.012	0.594	0.928	1	0	1	0
United States of America	Pennsylvania	Lancaster, PA	6	6	0	0	0	31	3.20968	1.44023e+06	7106261	15.84	128	60000	59957.7	8	2.012	0.594	0.928	1	0	1	0
United States of America	Pennsylvania	Philadelphia	8	5	0	2	1	31	3.20968	1.44023e+06	7106261	15.84	128	1557505	59957.7	8	2.012	0.594	0.928	1	0	1	0
United States of America	Rhode Island	Providence	14	10	0	0	4	15	4.1	1.5684e+06	54588	15	128	178948	59957.7	8	2.012	0.594	0.928	0	0	0	0
United States of America	Tennessee	Knoxville	26	10	0	2	14	31	3.20968	1.22278e+06	5.31406e+06	14.0741	128	186239	59957.7	8	2.012	0.594	0.928	1	0	1	0
United States of America	Tennessee	Memphis	15	6	1	2	6	31	3.24301	1.22278e+06	5.31406e+06	14.0741	128	651373	59957.7	8	2.012	0.594	0.928	1	0	1	0
United States of America	Tennessee	Nashville	6	4	0	1	1	31	3.70968	1.22278e+06	5.31406e+06	14.0741	128	667560	59957.7	8	2.012	0.594	0.928	1	0	1	0
United States of America	Texas	Austin	17	8	1	3	5	53	3.28191	3.53329e+06	31146.7	11.9783	128	1.24763e+06	59957.7	8	2.012	0.594	0.928	1	0	0	0
United States of America	Texas	Dallas	2	1	1	0	0	53	3.81132	3.53329e+06	31146.7	11.9783	128	1345047	59957.7	8	2.012	0.594	0.928	1	0	0	0
United States of America	Texas	Houston	18	16	2	0	0	53	3.31132	3.53329e+06	31146.7	11.9783	128	2.33775e+06	59957.7	8	2.012	0.594	0.928	1	0	0	0
United States of America	Texas	San Antonio	9	1	1	5	2	53	3.25577	3.53329e+06	31146.7	11.9783	128	1469845	59957.7	8	2.012	0.594	0.928	1	0	0	0
United States of America	Utah	Coalville	6	3	0	1	2	5	3.2	2.06222e+06	NA	11	128	41106	59957.7	8	2.012	0.594	0.928	0	0	0	0
United States of America	Utah	Moab	2	2	0	0	0	5	2.7	2.06222e+06	NA	11	128	5288.33	59957.7	8	2.012	0.594	0.928	0	0	0	0
United States of America	Utah	Park City	19	7	0	9	3	5	2.93684	2.06222e+06	NA	11	128	8243.63	59957.7	8	2.012	0.594	0.928	0	0	0	0
United States of America	Utah	Salt Lake City	13	7	0	4	2	5	2.43077	2.06222e+06	NA	11	128	193497	59957.7	8	2.012	0.594	0.928	0	0	0	0
United States of America	Vermont	Burlington	1	1	0	0	0	7	4.28571	1.9865e+06	51150	14.25	128	42284	59957.7	8	2.012	0.594	0.928	0	0	0	0
United States of America	Vermont	Guilford	1	1	0	0	0	7	4.28571	1.9865e+06	51150	14.25	128	2121	59957.7	8	2.012	0.594	0.928	0	0	0	0
United States of America	Virginia	Arlington	7	3	0	1	3	30	3.05714	2.80828e+06	6.65607e+06	18.7037	128	220743	59957.7	8	2.012	0.594	0.928	1	0	1	0
United States of America	Virginia	Charlottesville	4	4	0	0	0	30	2.7	2.80828e+06	6.65607e+06	18.7037	128	47514.5	59957.7	8	2.012	0.594	0.928	1	0	1	0
United States of America	Virginia	Norfolk	8	0	8	0	0	30	2.7	2.80828e+06	6.65607e+06	18.7037	128	246256	59957.7	8	2.012	0.594	0.928	1	0	1	0
United States of America	Virginia	Richmond, VA	11	3	2	4	2	30	2.74545	2.80828e+06	6.65607e+06	18.7037	128	226088	59957.7	8	2.012	0.594	0.928	1	0	1	0
United States of America	Washington	Bellingham	1	0	1	0	0	4	2.5	1.39927e+06	2329	23.5	128	86570	59957.7	8	2.012	0.594	0.928	0	0	0	0
United States of America	Washington	Seattle	27	7	16	1	3	4	2.87037	1.39927e+06	2329	23.5	128	727842	59957.7	8	2.012	0.594	0.928	0	0	0	0
United States of America	Washington	Snoqualmie	2	0	2	0	0	4	3	1.39927e+06	2329	23.5	128	13516.7	59957.7	8	2.012	0.594	0.928	0	0	0	0
United States of America	Washington	Tacoma	7	0	7	0	0	4	3.07143	1.39927e+06	2329	23.5	128	214135	59957.7	8	2.012	0.594	0.928	0	0	0	0
United States of America	Washington D.C.	Washington, DC	21	10	6	5	0	6	2.52381	1.66416e+06	4.25e+07	24	128	698415	59957.7	8	2.012	0.594	0.928	0	0	1	0
United States of America	Wisconsin	Eau Claire	4	2	0	1	1	28	4.53571	1.28739e+06	20149.7	10.0833	128	67000	59957.7	8	2.012	0.594	0.928	1	0	0	0
United States of America	Wisconsin	La Crosse	4	4	0	0	0	28	4.03571	1.28739e+06	20149.7	10.0833	128	51320	59957.7	8	2.012	0.594	0.928	1	0	0	0
United States of America	Wisconsin	Madison	2	1	0	0	1	28	4.53571	1.28739e+06	20149.7	10.0833	128	258054	59957.7	8	2.012	0.594	0.928	1	0	0	0
Uruguay	Montevideo	Montevideo	5	1	0	3	1	1	3	3387.03	10605	8	5	1380432	21324.8	9	1.637	1.908	0.937	0	0	0	1
Venezuela (Bolivarian Republic of)	Nueva Esparta	Maneiro	1	0	0	0	1	1	3	NA	NA	NA	2	NA	11489.6	1	-1.497	-1.605	0.721	0	0	0	0
Vietnam	Ho Chi Minh	Ho Chi Minh	6	3	2	1	0	2	4	7.71695e+06	1750000	30	35	8611000	7155.75	2	0.384	0.728	0.652	0	1	1	0
Vietnam	Nghe An	Vinh City	2	1	0	0	1	9	2.44444	139903	244453	24	35	323800	7155.75	2	0.384	0.728	0.652	1	0	0	0
Vietnam	Quang Binh	Dong Hoi City	2	0	0	0	2	4	2.75	268192	541992	26	35	130950	7155.75	2	0.384	0.728	0.652	0	1	1	0
Zambia	Southern	Mazabuka	1	0	0	0	1	1	5	NA	20000	NA	2	182205	3485	2	0.113	0.971	0.627	0	0	0	0
